# Supplementary material for: Can we monitor adaptation of juvenile goats to a new social environment through continuous qualitative behaviour assessment?
Source: PLoS One. 2018 Jul 6;13(7):e0200165. doi: 10.1371/journal.pone.0200165 (PMC6034840; doi:10.1371/journal.pone.0200165)
Supplement: S1 Data — (XLSX) [file pone.0200165.s001.xlsx]

## Sheet: 1way anova qualitative var.(1)
All descriptors apart from Daggressive and Saggressive
Animal	Group	Dcalm	Scalm	Dcurious	Scurious	Dsociable	Ssociable	Dpassive	Spassive	Dalert	Salert
505	C	29.84	49.28	40.1625	63.0725	7.48125	24.5019	0.1375	0.8	2.03437	9.00625
518	C	62.62	66.8	14.99	28.86	1.9	7.4	0	0	1.79	3.07
521	C	46.975	81.4542	37.3375	54.6758	0	0	0	0	1.02083	6.97917
535	C	23.7167	44.8833	36.6667	47.67	1.48333	5.83333	3.88333	10.94	13.9333	20.41
547	C	68.5333	78.2267	9.48333	17.8333	0.383333	0.533333	0.833333	2.23333	1.26667	2.75333
548	C	65.8833	75.63	13.7167	26.0933	0.116667	0.333333	3.08333	7.79667	0.183333	0.8
614	C	76.9967	82.3367	5.4	13.1467	0	0	3.08333	7.79667	0	0
619	C	38.6833	62.4567	16.82	34.1333	0	0	5.26667	12.6967	23.8833	31.8633
632	C	21.05	42.08	21.65	39.2367	1.1	7.1	0	0	39.14	41
528	C	53.2	56.6433	17.2167	26.8133	0	0	1.56667	2.08667	12.05	22.88
538	WM	11.775	34.1375	21.6	42.735	4.2125	16.03	3.8	13.1525	24.65	40.0425
520	WM	44.5833	68.79	0.05	1.1	0	0	4.8	8.50667	34.5167	58.34
536	WM	30.3833	51.6467	31.75	53.23	1.36667	10.5333	0	0	19.9667	48.5933
591	WM	2.98333	10.5967	2.68333	6.75667	7.06667	10.7333	24.3833	44.59	44.8167	58.2533
634	WM	17.3193	43.7233	21.7833	43.81	4.91667	12.72	15.3333	32.0267	14.3333	36.3
661	WM	8.21667	30.13	17.3333	30.45	0	0	0	0	59.05	77.1367
662	WM	35.8	48.6033	8.43333	18.0167	0	0	0.666667	1.3	37.7	45.5767
676	WM	40.9375	50.9358	6.45	11.8575	0.5125	1.5	0	0	34.3667	61.2367
100	WM	8.51667	25.8742	9.27083	30.7225	2.6875	8.7775	10.5917	21.1067	36.5708	53.9417
68	WOM	28.05	54.905	14.2887	34.1225	5.2375	5.545	33.9125	57.63	2.5125	11.91
69	WOM	17.725	34.89	45.175	50.15	0.85	3.875	3.2	8.4825	1.3375	3.77
674	WOM	52.9525	66.395	5.7125	20.005	2.05	9.6	1.5125	4.13	0.5	2.5975
585	WOM	31.4875	56.3975	26.6875	42.2575	1.45	5.375	22.3125	52.67	0	0
621	WOM	34.8333	49.0333	15.7167	24.5333	6.06667	20.9	4.85	7.45333	4.15	11.3733
517	WOM	16.6333	41.66	20.5833	25.8633	7.03333	15.4167	4.65	10.9633	12.9833	16.7733
534	WOM	30.25	57.3667	8.5	19.27	1.48333	6.2	1.2	5.74	16.4	29.0233
200	WOM	24.95	57.5317	2.7875	12.1	7.03333	15.6633	39.0542	52.7758	0	0
506	WOM	46.7	58.4492	12.175	19.29	2.125	7.7175	0	0	0.125	2.05

## Sheet: 1way anova qualitative var.(2)
Data of Daggressive and Saggressive were analysed using only two groups, WOM and WM
Animal	Group	Daggressive	Saggressive
538	WM	0	0
520	WM	0	0
536	WM	0	0
591	WM	0	0
634	WM	8.16667	13.9233
661	WM	0	0
662	WM	0	0
676	WM	2.74583	20.9033
100	WM	14.5375	28.74
68	WOM	0	0
69	WOM	0	0
674	WOM	0	0
585	WOM	0	0
621	WOM	15.1667	24.1767
517	WOM	21.1833	30.3967
534	WOM	27.5	49.7667
200	WOM	10.2042	15.9992
506	WOM	21.9083	38.2842

## Sheet: 1way anova quantitative var.(1)
All descriptors apart from Vocalization, Flight attempts and Orientation toward the home pen
Animal	Group	Walking	Standing	Inactive	Exploration	Eating	Agonistic	Vigilance	Socio-positive
505	C	5.7	30	7.5	6.48	0.36	2.17	0.33	2.72
518	C	0.23	12.9	17.5	3.56	7.73	0.16	0	0.55
521	C	0.23	11.7	21	2	6.8	0.1	0	0.35
535	C	0.5	7.7	25.4	3.4	0	0.5	0	0.18
547	C	4.5	30	3.63	17	17.17	0	0	0
548	C	1	19.3	20.6	5	3.37	0	0	0
614	C	2.6	19.5	18.3	7.5	0	0.25	0	0.5
619	C	2.05	30	14.3	4.5	1.13	0.42	0	0.25
632	C	0.7	30	3	10.4	15	0	0	0
528	C	5.55	28	5.55	10	5.8	0.6	0	1
538	WM	2.15	30	0	1.83	17.25	0.45	0	0.22
520	WM	1.7	30	8.5	3.2	7	1.2	8.15	0.32
536	WM	1.93	30	22.25	0.8	0.03	1.13	3.33	0.2
591	WM	4	30	4.3	0.9	0	1.5	3.13	2.45
634	WM	1.9	30	2.9	4.9	6.4	1.6	5.77	0.28
661	WM	2.7	30	11.5	3.15	9.6	0.7	0.97	0.83
662	WM	3.85	30	12.8	2.9	10	0.36	0	0
676	WM	0.3	30	0.2	0.5	24.6	0.37	2.7	0.33
100	WM	1.03	30	5.3	4	12.2	1.67	1.42	0.3
68	WOM	4.6	30	10	10	0.17	1.8	0	13
69	WOM	2.15	30	8.7	10	5.3	11	0.1	0.5
674	WOM	5	30	9.5	2.3	0.8	6.8	0.1	3.8
585	WOM	1.8	30	1.7	4.4	15.63	2.4	0	0.48
621	WOM	2	30	8.8	7.3	10.22	1.5	0.05	0
517	WOM	2.3	30	5.3	3.5	1.87	3.2	0.5	2.45
534	WOM	0.73	30	1.6	2.2	19.5	6.13	0	0.2
200	WOM	2.3	30	3	0.5	22.22	1.88	0	0
506	WOM	4.22	30	4.2	1.13	0.43	4.5	0	14.63

## Sheet: 1way anova quantitative var.(2)
Data of Vocalization, Flight attempts and Orientation toward the home pen were analysed using only two groups, WOM and WM
Animal	Group	Vocalization	Flight attempts	Orientation
538	WM	0	0	0
520	WM	52	0	2
536	WM	43	0	0
591	WM	7	0	0
634	WM	16	0	18
661	WM	92	0	1
662	WM	70	0	0
676	WM	11	2	4
100	WM	57	0	9
68	WOM	0	5	0
69	WOM	0	1	0
674	WOM	0	11	0
585	WOM	0	2	2
621	WOM	0	0	0
517	WOM	0	17	0
534	WOM	0	0	0
200	WOM	0	0	0
506	WOM	0	1	0

## Sheet: 3way anova performance panel(1)
All descriptors apart from Daggressive and Saggressive
Panellist	Replication	Animal	Group	Dcalm	Scalm	Dcurious	Scurious	Dsociable	Ssociable	Dpassive	Spassive	Dalert	Salert
1	1	68	WOM	19.5	65.9	21.5	42	24	10	9.5	60.5	0	0
1	2	68	WOM	35	61.7	0	0	36.5	25	8.5	55.8	0	0
1	3	68	WOM	31.5	62	0	0	6.5	14	40.5	17.2	0	0
1	4	68	WOM	17	62.7	24.5	45	31	11	6.5	23	0	0
2	1	68	WOM	16.5	69	12.5	55	19.5	16	32.5	86.1	0	0
2	2	68	WOM	22	55.3	21	50.3	0	0	39.5	75.6	0	0
2	3	68	WOM	33	62.1	0	0	46.5	17.1	0	0	0	0
2	4	68	WOM	14.5	51	0	0	31.5	32	36	77.1	0	0
3	1	68	WOM	20	55.9	20.5	22.4	0	0	42.5	87.3	0	0
3	2	68	WOM	27	55.2	21.5	29.5	0	0	34.5	31.6	0	0
3	3	68	WOM	35	58.3	12.5	46.4	0	0	32.5	39.2	2	53
3	4	68	WOM	24	50.3	28	60.1	0	0	29.5	52.3	4	48
4	1	68	WOM	24	77	22	78	0	0	43	92.5	0	0
4	2	68	WOM	0	0	0	0	0	0	79.5	56.8	0	0
4	3	68	WOM	0	0	29.05	71	0	0	52.5	75.4	0	0
4	4	68	WOM	0	0	0	0	0	0	80.5	55.9	0	0
5	1	68	WOM	17	32	6	57	0	0	60	67.6	6.5	32
5	2	68	WOM	52	57	0	0	0	0	38	62.2	0	0
5	3	68	WOM	35.5	41.6	4	43	0	0	29.5	62.1	21	45.7
5	4	68	WOM	47.5	61.6	0	0	0	0	28	80	8	57
6	1	68	WOM	28	64.9	27	34.6	0	0	32.5	70	0	0
6	2	68	WOM	45.5	59.8	10.5	26	0	0	30.5	68.6	0	0
6	3	68	WOM	48	61.4	14	42.7	1	31	23.5	41.5	0	0
6	4	68	WOM	36	69.8	25	44.3	0	0	25	59	0	0
7	1	68	WOM	22.5	61.2	26	56.9	0	0	35.5	83.2	0	0
7	2	68	WOM	0	0	33.5	83.2	0	0	30.5	84.4	20.5	24.7
7	3	68	WOM	13	76.9	31	81.5	0	0	41	49	0	0
7	4	68	WOM	23.5	78	32	77.3	0	0	30.5	47.3	0	0
8	1	68	WOM	29	51.6	18.5	7.2	0	0	29.5	26.2	0	0
8	2	68	WOM	39.5	36.3	13	9	0	0	29	25.1	5.5	19
8	3	68	WOM	63.5	70	0	0	0	0	16	33.6	7.5	38
8	4	68	WOM	19.5	71.3	9	20	0	0	42	14.3	11	35
9	1	68	WOM	55.5	87	0	0	0	0	32	77	0	0
9	2	68	WOM	36	42.1	16.5	14.1	0	0	30.5	66.1	0	0
9	3	68	WOM	32.5	56	18.5	33	0	0	33.5	56.8	0	0
9	4	68	WOM	34.5	46.3	23	44.2	0	0	31.5	54.3	0	0
10	1	68	WOM	47	72.4	10	71	0	0	29	73.3	0	0
10	2	68	WOM	47	70	0	0	13	65.7	20	82.1	7.5	59
10	3	68	WOM	9	63	22.5	54.2	0	0	50	57.9	0	0
10	4	68	WOM	21.5	79.6	18.5	66	0	0	41.5	77.3	7	65
1	1	69	WOM	12	42	42	23.9	0	0	0	0	7.5	6.6
1	2	69	WOM	58	45.7	10	43	0	0	0	0	0	0
1	3	69	WOM	9.5	46	56.5	55	0	0	0	0	0	0
1	4	69	WOM	19.5	60	52.5	53	0	0	0	0	0	0
2	1	69	WOM	0	0	51	65.3	0	0	0	0	0	0
2	2	69	WOM	0	0	54.5	64.9	0	0	0	0	0	0
2	3	69	WOM	0	0	52	67.7	0	0	0	0	0	0
2	4	69	WOM	0	0	53.5	51.8	0	0	0	0	0	0
3	1	69	WOM	17.5	40.7	48	67.7	0	0	6	59	0	0
3	2	69	WOM	28	33.9	37.5	71.8	0	0	9	20.1	0	0
3	3	69	WOM	37	56.5	23	66	0	0	6.5	14.1	0	0
3	4	69	WOM	19.5	41.2	43.5	43.4	0	0	11.5	13	0	0
4	1	69	WOM	0	0	47	58	24.5	32	6.5	70	0	0
4	2	69	WOM	0	0	46	71	3.5	55	16	36	0	0
4	3	69	WOM	0	0	23	48	0	0	0	0	0	0
4	4	69	WOM	0	0	52	46.5	0	0	0	0	0	0
5	1	69	WOM	52	33.8	0	0	0	0	9	15.9	0	0
5	2	69	WOM	60	58.2	0	0	0	0	0	0	16.5	46
5	3	69	WOM	30.5	30.9	14.5	36	0	0	22	24	13.5	47.2
5	4	69	WOM	47.5	54.9	15	58	0	0	0	0	16	51
6	1	69	WOM	43	73.1	33	53.9	0	0	5.5	34.4	0	0
6	2	69	WOM	19.5	59	58.5	26.2	0	0	3.5	29	0	0
6	3	69	WOM	25.5	55.2	55	27.4	0	0	0	0	0	0
6	4	69	WOM	23.5	66.9	55.5	34.5	0	0	0	0	0	0
7	1	69	WOM	0	0	47.5	70.3	0	0	32.5	23.8	0	0
7	2	69	WOM	27.5	50	30.5	93.2	0	0	0	0	0	0
7	3	69	WOM	9	70	48.5	85.7	0	0	0	0	0	0
7	4	69	WOM	10.5	37.3	67.5	72.4	0	0	0	0	0	0
8	1	69	WOM	26.5	39.1	44	31	0	0	0	0	0	0
8	2	69	WOM	36.5	27.8	37	45.4	0	0	0	0	0	0
8	3	69	WOM	21.5	51	29	22	0	0	0	0	0	0
8	4	69	WOM	11.5	26	54	21.1	0	0	0	0	0	0
9	1	69	WOM	11.5	65.6	65.5	43.9	0	0	0	0	0	0
9	2	69	WOM	0	0	78	43	0	0	0	0	0	0
9	3	69	WOM	0	0	77	38	0	0	0	0	0	0
9	4	69	WOM	5	45.2	73	21.5	0	0	0	0	0	0
10	1	69	WOM	29	53.6	45.5	59.8	0	0	0	0	0	0
10	2	69	WOM	2.5	70	71.5	79.1	6	68	0	0	0	0
10	3	69	WOM	0	0	54	74	0	0	0	0	0	0
10	4	69	WOM	15.5	62	61	72.6	0	0	0	0	0	0
1	1	505	C	25	53.5	50	40.9	0	0	0	0	0	0
1	2	505	C	31	53.5	44	62.9	0	0	0	0	0	0
1	3	505	C	18	49	59.5	67.6	0	0	0	0	0	0
1	4	505	C	29.5	46.2	48.5	61.8	0	0	0	0	0	0
2	1	505	C	30	63.6	45	85.7	0	0	0	0	0	0
2	2	505	C	29.5	57	46.5	92	0	0	0	0	0	0
2	3	505	C	28.5	55	48.5	91	6.5	66	0	0	0	0
2	4	505	C	33.5	63	42.5	95.6	7	74	0	0	0	0
3	1	505	C	23.5	62.7	42	78.5	6.5	61	5.5	32	0	0
3	2	505	C	25.5	48.9	46	61.5	11.5	42.8	0	0	0	0
3	3	505	C	40	55.1	34.5	79.5	7	57	0	0	0	0
3	4	505	C	29.5	34.3	45.5	46	6.5	29.2	0	0	0	0
4	1	505	C	42	61	0	0	0	0	0	0	0	0
4	2	505	C	58.5	80	0	0	0	0	0	0	0	0
4	3	505	C	40	88.3	0	0	0	0	0	0	0	0
4	4	505	C	55	91.7	0	0	0	0	0	0	0	0
5	1	505	C	0	0	60.5	82.5	29	45.6	0	0	0.5	42
5	2	505	C	15.5	39	40.5	73.2	34	46	0	0	0	0
5	3	505	C	16.5	35	42.5	60	30.5	50.5	0	0	0.5	45
5	4	505	C	62.5	58.3	12	77.5	9.5	48.6	0	0	0	0
6	1	505	C	45.5	72.9	39	81	2	62	0	0	0	0
6	2	505	C	57	58.5	30	77	0	0	0	0	0	0
6	3	505	C	53.5	52.4	31	58.6	0	0	0	0	2.5	17
6	4	505	C	35.5	68	42	75	5	39	0	0	4	17
7	1	505	C	36	40	44.5	88.7	0	0	0	0	0	0
7	2	505	C	17	70	53	91	19.5	72	0	0	0	0
7	3	505	C	0	0	58	72.2	18	21	0	0	10.5	20.6
7	4	505	C	33.5	75.7	46.5	90	7.5	13	0	0	0	0
8	1	505	C	27.5	30.6	26	44.2	0	0	0	0	26.5	27.4
8	2	505	C	26.5	30	43	44.2	8.5	33	0	0	3.5	26
8	3	505	C	27	26	44	26.5	5	22	0	0	5.5	18
8	4	505	C	23	30	53.5	22	4.5	10	0	0	0	0
9	1	505	C	37	56	46	92.9	0	0	0	0	2	19
9	2	505	C	0	0	61	85.5	19.5	22.9	0	0	2.5	5
9	3	505	C	10.5	52	64.5	82.2	10	35.8	0	0	3	41
9	4	505	C	21.5	42.4	50	69.8	8.5	13	0	0	7	29
10	1	505	C	0	0	61.5	81.6	24.5	69	0	0	0	0
10	2	505	C	0	0	81	72.6	4.5	63	0	0	0	0
10	3	505	C	0	0	65.5	83.5	0	0	0	0	14.5	57.6
10	4	505	C	0	0	60	79.5	21	66	0	0	5.5	5.9
1	1	506	WOM	39	71.3	0	0	0	0	0	0	0	0
1	2	506	WOM	62	67.2	0	0	0	0	0	0	0	0
1	3	506	WOM	68	68.6	0	0	0	0	0	0	0	0
1	4	506	WOM	66	68.5	0	0	0	0	0	0	0	0
2	1	506	WOM	27.5	56	23.5	61	11	10	0	0	0	0
2	2	506	WOM	54.5	62.8	0	0	0	0	0	0	0	0
2	3	506	WOM	60	62.2	0	0	0	0	0	0	0	0
2	4	506	WOM	68.5	63.8	0	0	0	0	0	0	0	0
3	1	506	WOM	28	48.4	22	73.2	7	44	10	40	0	0
3	2	506	WOM	45.5	62.9	17.5	39.9	0	0	6	35	0	0
3	3	506	WOM	46.5	59	9	55.3	0	0	14	8.2	0	0
3	4	506	WOM	46	48.8	15.5	67	1.5	20	7.5	7	0	0
4	1	506	WOM	26	78.3	15.5	69.9	42	83	0	0	0	0
4	2	506	WOM	37	85.1	0	0	0	0	0	0	0	0
4	3	506	WOM	20	81	17.5	71	0	0	0	0	0	0
4	4	506	WOM	24.5	94.2	0	0	0	0	0	0	0	0
5	1	506	WOM	54	32	0	0	0	0	0	0	0	0
5	2	506	WOM	64	45	0	0	3	23	0	0	0	0
5	3	506	WOM	55	49.8	0	0	0	0	0	0	4.5	47.9
5	4	506	WOM	70	52.1	0	0	0	0	0	0	0	0
6	1	506	WOM	71.5	72.2	0	0	0	0	0	0	0	0
6	2	506	WOM	72	74.2	0	0	0	0	0	0	0	0
6	3	506	WOM	74	76.5	0	0	0	0	0	0	0	0
6	4	506	WOM	70.5	81.9	2	33	0	0	0	0	0	0
7	1	506	WOM	66.5	70.3	0	0	0	0	0	0	0	0
7	2	506	WOM	56.5	75.8	0	0	0	0	0	0	0	0
7	3	506	WOM	65.5	78.8	8	64	0	0	0	0	0	0
7	4	506	WOM	66	96.7	5	52	0	0	0	0	0	0
8	1	506	WOM	34	66.5	15	10	2.5	8	0	0	0	0
8	2	506	WOM	35.5	53.7	11	9.8	0	0	0	0	0	0
8	3	506	WOM	50	63.8	14	9	0	0	0	0	0	0
8	4	506	WOM	64	56.2	0	0	0	0	0	0	0	0
9	1	506	WOM	67.5	70	0	0	0	0	4.5	15	0	0
9	2	506	WOM	66.5	71.1	0	0	0	0	5.5	27	0	0
9	3	506	WOM	56	65.1	2.5	19	0	0	0	0	0	0
9	4	506	WOM	60	73.3	0	0	0	0	13	33	0	0
10	1	506	WOM	39	56.1	25.5	50.4	3.5	61	0	0	0	0
10	2	506	WOM	53	64.5	8.5	64	3.5	63	0	0	0	0
10	3	506	WOM	21	53.1	16.5	51.7	8	72	0	0	15.5	56
10	4	506	WOM	67.1	79	0	0	0	0	0	0	0	0
1	1	517	WOM	65.5	61.3	0	0	11.5	9	6	42	0	0
1	2	517	WOM	54	64.4	0	0	0	0	0	0	0	0
1	3	517	WOM	25	56	35.5	57.2	10.5	14	6	10	0	0
1	4	517	WOM	42	61.1	14.5	49	0	0	22	23	0	0
2	1	517	WOM	13.5	63	14.5	64.8	23.5	54	0	0	0	0
2	2	517	WOM	16.5	56	32.5	52.4	0	0	28	59	0	0
2	3	517	WOM	45	54.7	7.5	59	0	0	25.5	77	0	0
2	4	517	WOM	51	53.5	0	0	0	0	18.5	51	0	0
3	1	517	WOM	27	32.7	0	0	0	0	48.5	87.3	0	0
3	2	517	WOM	41.5	52.4	0	0	0	0	42	60.2	0	0
3	3	517	WOM	29.5	42.5	8	24	0	0	46	40.8	0	0
3	4	517	WOM	25	40.8	8.5	19	0	0	50	32.3	0	0
4	1	517	WOM	42	80	13	77	0	0	24.5	81.9	0	0
4	2	517	WOM	38	73	8	60	0	0	31.5	79	0	0
4	3	517	WOM	47.5	56.2	0	0	0	0	26	60.2	0	0
4	4	517	WOM	47	80.7	0	0	0	0	25.5	68.5	0	0
5	1	517	WOM	22.5	41	14.5	48.6	0	0	53	73.8	0	0
5	2	517	WOM	40.5	43.3	2.5	49	0	0	40	54.2	0	0
5	3	517	WOM	27	54	28	55.1	0	0	33	75.2	0	0
5	4	517	WOM	54.5	56.6	11	51.1	0	0	23	61	0	0
6	1	517	WOM	25	74.8	43.5	41.5	0	0	19.5	51.6	0	0
6	2	517	WOM	25.5	60	43	56.1	0	0	17.5	70.4	0	0
6	3	517	WOM	51.5	69.8	18.5	48	0	0	18.5	69.1	0	0
6	4	517	WOM	52.5	68.9	18.5	54.7	0	0	17.5	61.1	0	0
7	1	517	WOM	31.5	80.8	37	68.4	0	0	19.5	75.8	0	0
7	2	517	WOM	22	66.2	43.5	54.7	0	0	22.5	62	0	0
7	3	517	WOM	24.5	51.7	45	66.7	0	0	19	62.3	0	0
7	4	517	WOM	25.5	61.8	45	46.1	0	0	16	79.4	0	0
8	1	517	WOM	22	30.3	43	42.2	0	0	20	57.7	0	0
8	2	517	WOM	18.5	26	57	40.2	0	0	18	27	0	0
8	3	517	WOM	21.5	42	46.5	24.8	0	0	17	26	0	0
8	4	517	WOM	20	25	49	16.7	0	0	15.5	28	0	0
9	1	517	WOM	21.5	59.8	46.5	32.6	0	0	20.5	66.6	0	0
9	2	517	WOM	25.5	59.9	38.5	61.4	0	0	24	76.4	0	0
9	3	517	WOM	25	39.2	45.5	36.2	0	0	14.5	28	0	0
9	4	517	WOM	26.5	49.5	52	44.9	0	0	3.5	24	0	0
10	1	517	WOM	25.5	61.5	38	73.8	5	66	19.5	73.6	0	0
10	2	517	WOM	15.5	70.5	60	80.6	7.5	72	0	0	0	0
10	3	517	WOM	10.5	69	54.5	67.4	0	0	20.5	62	0	0
10	4	517	WOM	15	66	45	67.1	0	0	20.5	69.4	0	0
1	1	518	C	47.5	49.2	28.5	32	0	0	0	0	0	0
1	2	518	C	78	67.8	0	0	0	0	0	0	0	0
1	3	518	C	75.5	61.3	0	0	0	0	0	0	0	0
1	4	518	C	65.5	69.2	0	0	0	0	0	0	0	0
2	1	518	C	50	65.3	0	0	29	64	0	0	0	0
2	2	518	C	76	63.6	0	0	0	0	0	0	0	0
2	3	518	C	76.5	66.7	0	0	0	0	0	0	0	0
2	4	518	C	53	62.9	0	0	22	59.4	0	0	0	0
3	1	518	C	53	49.3	7.5	23	7	40	0	0	15	42
3	2	518	C	64.5	47.7	9.5	22.6	3	10	0	0	8.5	4.4
3	3	518	C	79	72.7	7	13	0	0	0	0	0	0
3	4	518	C	82.5	55.7	0	0	2.5	18	0	0	0	0
4	1	518	C	50.5	63.9	14.5	62	0	0	0	0	0	0
4	2	518	C	63	68.8	0	0	0	0	0	0	0	0
4	3	518	C	69.5	75.3	0	0	0	0	0	0	0	0
4	4	518	C	67.5	54.7	0	0	0	0	0	0	0	0
5	1	518	C	16	42	61.5	51.8	3	26	0	0	0	0
5	2	518	C	33	58.4	51	61.3	6	23	0	0	0	0
5	3	518	C	31.5	58.7	47	69	1.5	34	0	0	0	0
5	4	518	C	64.5	65	24.5	70.6	0	0	0	0	0	0
6	1	518	C	83	83.2	5	30.5	0	0	0	0	0	0
6	2	518	C	83.5	78.1	5.5	31.3	0	0	0	0	0	0
6	3	518	C	88	66.4	0	0	0	0	0	0	0	0
6	4	518	C	82	78.3	6.5	32	0	0	0	0	0	0
7	1	518	C	70	83.9	18	64.4	0	0	0	0	0	0
7	2	518	C	78	84.3	7.5	39	0	0	0	0	0	0
7	3	518	C	67.5	77.6	18	48.8	2.5	21	0	0	0	0
7	4	518	C	75.5	82.8	12.5	55	0	0	0	0	0	0
8	1	518	C	30	57.9	40.5	40	0	0	0	0	6.5	51
8	2	518	C	34	63.2	49	32	0	0	0	0	0	0
8	3	518	C	41	61.3	3	27	0	0	0	0	41.5	25.3
8	4	518	C	19.5	90	56	31	0	0	0	0	0	0
9	1	518	C	50.5	74.3	35	45	0	0	0	0	0	0
9	2	518	C	87.5	80.9	0	0	0	0	0	0	0	0
9	3	518	C	88	59.6	0	0	0	0	0	0	0	0
9	4	518	C	80	64.3	8.5	45	0	0	0	0	0	0
10	1	518	C	62	70.2	20.5	70.6	0	0	0	0	0	0
10	2	518	C	64	64.9	19.5	74.8	0	0	0	0	0	0
10	3	518	C	83.5	63.2	4	56	0	0	0	0	0	0
10	4	518	C	41	69.5	39.5	66.9	0	0	0	0	0	0
1	1	520	WM	6	59	19	31.6	0	0	0	0	33	40.9
1	2	520	WM	0	0	28	45	0	0	0	0	21.5	50
1	3	520	WM	0	0	37.5	54.9	0	0	0	0	17	63
1	4	520	WM	4	70	30.5	47.5	0	0	0	0	21.5	49.3
2	1	520	WM	16.5	57	14.5	63	0	0	0	0	18	70.1
2	2	520	WM	17	45	15	40	10.5	24	14	41	16.5	49
2	3	520	WM	0	0	33	50	26	19	0	0	16.5	51
2	4	520	WM	13.5	50	13.5	51	0	0	21.5	22	20.5	47.2
3	1	520	WM	18	19.1	14	16	0	0	9.5	20	17.5	28.5
3	2	520	WM	39	51.9	20	36.9	0	0	7	30.4	0	0
3	3	520	WM	30.5	64.5	16.5	45.2	0	0	11.5	25.4	14	13.4
3	4	520	WM	19.5	34.2	16	23.6	0	0	10.5	19.6	18	11.4
4	1	520	WM	0	0	50	80.8	26.5	81.5	0	0	0	0
4	2	520	WM	0	0	45	57.1	0	0	0	0	0	0
4	3	520	WM	0	0	48	46.9	0	0	0	0	0	0
4	4	520	WM	0	0	48	62.7	0	0	0	0	0	0
5	1	520	WM	0	0	10.5	47.6	0	0	7	29	46.5	58.7
5	2	520	WM	12.5	29.8	0	0	5	30.6	6	25	49.5	62.3
5	3	520	WM	14.5	36	0	0	0	0	12.5	34.3	46	65.9
5	4	520	WM	30.5	61.5	0	0	0	0	7	48.9	27.5	57.6
6	1	520	WM	32.5	69.5	30.5	50.4	3.5	35	6	37	7.5	15.7
6	2	520	WM	18	54	19.5	58.2	0	0	8.5	41.1	21.5	31.8
6	3	520	WM	17.5	65.4	21.5	38.3	5.5	36	2.5	17	21.5	40.9
6	4	520	WM	34.5	74	3	44	0	0	5	44	20.5	24
7	1	520	WM	28.5	64.7	15	49.1	0	0	13	45.4	15	68.8
7	2	520	WM	0	0	33	65.4	0	0	0	0	20	43.7
7	3	520	WM	1	29	15	65	5	35	0	0	43	19
7	4	520	WM	0	0	33	80.4	3.5	29.3	0	0	26	38.8
8	1	520	WM	29.5	52.8	3.5	27	0	0	6.5	11	20.5	35.5
8	2	520	WM	30	49	6.5	25.8	23	0	0	0	19.5	18.1
8	3	520	WM	5	56	6	9	11	24.7	0	0	44	17.1
8	4	520	WM	0	0	29	23	6.5	35	0	0	42.5	24.7
9	1	520	WM	9.5	40	44.5	33.1	4.5	53	0	0	15	36.3
9	2	520	WM	0	0	31	32	0	0	0	0	53.5	65
9	3	520	WM	4	52	34	30	0	0	0	0	50	56.8
9	4	520	WM	33.5	56	3.5	33	0	0	4	35	35.5	40.9
10	1	520	WM	22	61.3	15.5	53.9	20.5	82.6	0	0	21	83.5
10	2	520	WM	13	63.8	15	59.2	10	82.5	0	0	31	77
10	3	520	WM	0	0	31	68.6	7.5	73	0	0	35.5	77.3
10	4	520	WM	0	0	15	64.2	0	0	0	0	59.5	68.5
1	1	521	C	37	93	48	35	0	0	0	0	0	0
1	2	521	C	45	82.1	41	53.9	0	0	0	0	0	0
1	3	521	C	44.5	76.9	41	61.4	0	0	0	0	0	0
1	4	521	C	45.5	77	41.5	57.5	0	0	0	0	0	0
2	1	521	C	29.5	66.9	52.5	80.1	0	0	0	0	0	0
2	2	521	C	43	73.4	42	69.6	0	0	0	0	0	0
2	3	521	C	28.5	80.5	52	68.4	0	0	0	0	0	0
2	4	521	C	39	65.8	37.5	62	0	0	0	0	0	0
3	1	521	C	46	84.4	39.5	48.5	0	0	0	0	0	0
3	2	521	C	51	58.3	35	37.8	0	0	0	0	0	0
3	3	521	C	80.5	70.3	6.5	37	0	0	0	0	0	0
3	4	521	C	71	73.4	15.5	16.5	0	0	0	0	0	0
4	1	521	C	30.5	99.9	29.5	73	0	0	0	0	0	0
4	2	521	C	28.5	99.8	55.5	55	0	0	0	0	0	0
4	3	521	C	27.5	100	39	67.2	0	0	0	0	0	0
4	4	521	C	43.5	99.2	26.5	80	0	0	0	0	0	0
5	1	521	C	45.5	58.5	43	59.5	0	0	0	0	15	20
5	2	521	C	80	69.1	0	0	0	0	0	0	5	49
5	3	521	C	53	70	30	59.4	0	0	0	0	5.5	37.5
5	4	521	C	80	78.7	8.5	65.6	0	0	0	0	0	0
6	1	521	C	55.5	79.5	32	44.6	0	0	0	0	0	0
6	2	521	C	49.5	81	38.5	66.3	0	0	0	0	0	0
6	3	521	C	76	75.8	12	41.5	0	0	0	0	0	0
6	4	521	C	54	77.1	33	47	0	0	0	0	0	0
7	1	521	C	71.5	88.2	16.5	57	0	0	0	0	0	0
7	2	521	C	48.5	77.5	40.5	94.8	0	0	0	0	0	0
7	3	521	C	39	91.7	49.5	76.6	0	0	0	0	0	0
7	4	521	C	71	89.7	16.5	69.2	0	0	0	0	0	0
8	1	521	C	45.5	91.5	40.5	40.3	0	0	0	0	0	0
8	2	521	C	43	76.3	42.5	23	0	0	0	0	0	0
8	3	521	C	37	91.1	49.5	35.6	0	0	0	0	0	0
8	4	521	C	43.5	83.3	42.5	32	0	0	0	0	0	0
9	1	521	C	29.5	81	58.5	38.7	0	0	0	0	0	0
9	2	521	C	.	.	.	.	.	.	.	.	.	.
9	3	521	C	46.5	98	42.5	38.7	0	0	0	0	0	0
9	4	521	C	30	88	59	35	0	0	0	0	0	0
10	1	521	C	40	82.2	41	83.4	0	0	0	0	7	60.5
10	2	521	C	44.5	83.9	39	82	0	0	0	0	4.5	69
10	3	521	C	31.5	75.6	57	76	0	0	0	0	0	0
10	4	521	C	40	72	48	77.4	0	0	0	0	0	0
1	1	528	C	17.5	48.5	41.5	32.8	10.5	24	0	0	10	37
1	2	528	C	23.5	46.3	40	53.9	0	0	0	0	0	0
1	3	528	C	0	0	43.5	56	0	0	0	0	31	54
1	4	528	C	1	50	42	50.3	0	0	0	0	20	43.1
2	1	528	C	0.5	63	28	74.3	0	0	12.5	65	32	69.3
2	2	528	C	30	48	41.5	58.9	0	0	0	0	0	0
2	3	528	C	32	51	38.5	61.7	0	0	0	0	0	0
2	4	528	C	0	0	41.5	57.5	36	31	0	0	0	0
3	1	528	C	22.5	47.6	31.5	46	0	0	14.5	39.1	14.5	28.6
3	2	528	C	41.5	66.6	33.5	35.5	4	22	5	7	0	0
3	3	528	C	40.5	42.9	26.5	43.4	0	0	0	0	16	14.7
3	4	528	C	31	51.5	26	41.6	0	0	0	0	20	16.6
4	1	528	C	0	0	36.5	60.4	20	61	0	0	0	0
4	2	528	C	0	0	37.5	59	0	0	0	0	16	3
4	3	528	C	0	0	26.5	60.1	0	0	0	0	35.5	3
4	4	528	C	0	0	27.5	77.4	0	0	0	0	23.5	4
5	1	528	C	0	0	29	54.5	4	34	11.5	31	35.5	55.6
5	2	528	C	31.5	40.5	0	0	0	0	22.5	43.9	28.5	50.6
5	3	528	C	32	33.9	0	0	0	0	19	29	37.5	53.3
5	4	528	C	41.5	59.8	15.5	55.6	0	0	5.5	41.3	23	50.3
6	1	528	C	42.5	59.1	39	40.6	0	0	6.5	35.2	0	0
6	2	528	C	42	61.4	44.5	45.8	0	0	2	20	0	0
6	3	528	C	51	56.7	36.5	33.4	0	0	0	0	0	0
6	4	528	C	41.5	68.1	46	38.2	0	0	0	0	0	0
7	1	528	C	11.5	58	35	50.8	0	0	11.5	23	29	24
7	2	528	C	34.5	78	43	78.1	0	0	7	25	0	0
7	3	528	C	17	40.3	51.5	60.3	6	34	4.5	10	9.5	7
7	4	528	C	20	68.7	59	72.6	0	0	0	0	9	11
8	1	528	C	11	41.1	37	46.8	0	0	0	0	34	43.6
8	2	528	C	38.5	34.4	34	17.8	0	0	0	0	12.5	33
8	3	528	C	19	65.5	17.5	36.5	0	0	0	0	47	22.5
8	4	528	C	29	27	41	20	0	0	0	0	0	0
9	1	528	C	44.5	69.7	43.5	33.9	0	0	0	0	0	0
9	2	528	C	.	.	.	.	.	.	.	.	.	.
9	3	528	C	33	67	53.5	27.2	0	0	0	0	0	0
9	4	528	C	31.5	44	56.5	41.8	0	0	0	0	0	0
10	1	528	C	31.5	62.9	56.5	74.8	0	0	0	0	0	0
10	2	528	C	21.5	58.1	56	70.9	0	0	0	0	10	57
10	3	528	C	11	62	42	74.9	0	0	0	0	19.5	56.1
10	4	528	C	40.5	67.5	31	77.7	0	0	0	0	0	0
1	1	534	WOM	53.5	59.7	0	0	0	0	0	0	0	0
1	2	534	WOM	54.5	68.6	0	0	10.5	20	0	0	0	0
1	3	534	WOM	53	62.6	0	0	0	0	0	0	3.5	55
1	4	534	WOM	48	55.2	1	52	0	0	0	0	4.5	48
2	1	534	WOM	55.5	67.8	0	0	0	0	18	53	0	0
2	2	534	WOM	57.5	57.4	0	0	0	0	22.5	44	0	0
2	3	534	WOM	51.5	65.3	0	0	0	0	21.5	37	0	0
2	4	534	WOM	54	61.6	0	0	0	0	19	26	0	0
3	1	534	WOM	37	49.1	16	21	0	0	0	0	0	0
3	2	534	WOM	55	66.6	0	0	0	0	21.5	5.4	0	0
3	3	534	WOM	55	61	0	0	0	0	23.5	22	0	0
3	4	534	WOM	55.5	60.1	0	0	0	0	0	0	0	0
4	1	534	WOM	46.5	82.6	0	0	14.5	91	0	0	0	0
4	2	534	WOM	35	57.1	0	0	0	0	0	0	0	0
4	3	534	WOM	37	63.9	0	0	0	0	0	0	0	0
4	4	534	WOM	48	62.1	0	0	0	0	0	0	0	0
5	1	534	WOM	11	55	38.5	50.3	0	0	0	0	0	0
5	2	534	WOM	0	0	57.5	61.2	0	0	0	0	6.5	43
5	3	534	WOM	40	34.4	13.5	58.8	0	0	0	0	4.5	35
5	4	534	WOM	50	45.7	19	53	0	0	0	0	2.5	40
6	1	534	WOM	52.5	64.7	2.5	28	0	0	0	0	4	18.5
6	2	534	WOM	27.5	47	31.5	41.3	1	16	6	34.2	0	0
6	3	534	WOM	46	65.4	13	34	10	32	0	0	0	0
6	4	534	WOM	58	59	0	0	13	36	0	0	0	0
7	1	534	WOM	66.5	82.4	3.5	76	9	25	11	20	0	0
7	2	534	WOM	31	49	27	72.1	5	90	0	0	0	0
7	3	534	WOM	46.5	81.6	11	49	6.5	32	0	0	0	0
7	4	534	WOM	58.5	70.1	0	0	10	52	0	0	0	0
8	1	534	WOM	14	30	38	40.2	0	0	0	0	0	0
8	2	534	WOM	7	32	45.5	22.4	11	24.5	0	0	0	0
8	3	534	WOM	0	0	24.5	22	22	38	0	0	30	20
8	4	534	WOM	31	33	22.5	27	20.5	20	0	0	0	0
9	1	534	WOM	28.5	54	6.5	28	0	0	21.5	8	24	33
9	2	534	WOM	.	.	.	.	.	.	.	.	.	.
9	3	534	WOM	0	0	59.5	47.8	19	23	0	0	0	0
9	4	534	WOM	0	0	58	23	0	0	0	0	0	0
10	1	534	WOM	55.5	59.9	0	0	31.5	86.6	0	0	0	0
10	2	534	WOM	28	53.9	0	0	10.5	79	0	0	24.5	76.3
10	3	534	WOM	0	0	25.5	60.9	31.5	69.9	0	0	27.5	60.4
10	4	534	WOM	27	72.3	0	0	0	0	0	0	29.5	65.4
1	1	535	C	79	73.2	0	0	0	0	0	0	0	0
1	2	535	C	81	86.1	0	0	0	0	0	0	0	0
1	3	535	C	79	83.3	0	0	0	0	0	0	0	0
1	4	535	C	83.5	87.2	0	0	0	0	0	0	0	0
2	1	535	C	68.5	74.2	0	0	0	0	0	0	0	0
2	2	535	C	48.5	63.1	23.5	47	0	0	0	0	0	0
2	3	535	C	69	72.5	0	0	0		0	0	0	0
2	4	535	C	71.9	82	0	0	0	0	0	0	0	0
3	1	535	C	51	69.1	32	55.3	0	0	0	0	0	0
3	2	535	C	60.5	90.4	24	54.7	0	0	0	0	0	0
3	3	535	C	12.5	34	64.5	82.1	0	0	0	0	0	0
3	4	535	C	58	85	26	65.1	0	0	0	0	0	0
4	1	535	C	61	99.3	0	0	0	0	0	0	0	0
4	2	535	C	75	93.6	0	0	0	0	0	0	0	0
4	3	535	C	72.5	96.2	0	0	0	0	0	0	0	0
4	4	535	C	79	95.6	0	0	0	0	0	0	0	0
5	1	535	C	72	63.6	13.5	23	0	0	0	0	0	0
5	2	535	C	65.5	50	18	38.5	0	0	0	0	0	0
5	3	535	C	76	82.6	0	0	0	0	0	0	11.5	44.6
5	4	535	C	76.5	83.3	3.5	52	0	0	0	0	0	0
6	1	535	C	79	94.6	7	43	0	0	0	0	0	0
6	2	535	C	69	92.3	18	36.5	0	0	0	0	0	0
6	3	535	C	80.5	57.2	0	0	0	0	0	0	6.5	15
6	4	535	C	86	48	0	0	0	0	0	0	0	0
7	1	535	C	75.5	80	0	0	11.5	16	0	0	0	0
7	2	535	C	85.5	94.5	0	0	0	0	0	0	0	0
7	3	535	C	48	29	13.5	10	0	0	0	0	20	23
7	4	535	C	81	62.1	5.5	60.6	0	0	0		1.5	67
8	1	535	C	71.5	72.7	13	15	0	0	0	0	0	0
8	2	535	C	59.5	90.4	21	55	0	0	0	0	0	0
8	3	535	C	84.5	83.8	0	0	0	0	0	0	0	0
8	4	535	C	79.5	71.4	0	0	0	0	0	0	0	0
9	1	535	C	87.5	94.9	0	0	0	0	0	0	0	0
9	2	535	C	87	90.3	0	0	0	0	0	0	0	0
9	3	535	C	61	81.1	0	0	0	0	0	0	0	0
9	4	535	C	77	92.3	11.5	33	0	0	0	0	0	0
10	1	535	C	86.5	89.9	0	0	0	0	0	0	0	0
10	2	535	C	48	92	36.5	74.9	0	0	0	0	0	0
10	3	535	C	62	72.9	0	0	0	0	25	67	0	0
10	4	535	C	44	74	0	0	0	0	40.5	72	0	0
1	1	536	WM	52	87.7	0	0	0	0	0	0	31.5	65.3
1	2	536	WM	54	62.9	0	0	0	0	0	0	27.5	60.6
1	3	536	WM	56	79	0	0	0	0	0	0	28	61.6
1	4	536	WM	55.5	81	0	0	0	0	0	0	32	56.2
2	1	536	WM	50	86.2	0	0	0	0	0	0	32	78.1
2	2	536	WM	55.5	99	0	0	0	0	0	0	27.5	64
2	3	536	WM	55.5	99	0	0	0	0	0	0	28	65
2	4	536	WM	56	100	0	0	0	0	0	0	26.5	64.6
3	1	536	WM	52.5	75	0	0	0	0	0	0	30	54.8
3	2	536	WM	55.5	93	0	0	0	0	0	0	23	41.3
3	3	536	WM	54.5	75	0	0	0	0	0	0	27.5	30.8
3	4	536	WM	54.5	95.6	0	0	0	0	0	0	30.5	44
4	1	536	WM	0	0	0	0	0	0	0	0	78.5	74.1
4	2	536	WM	0	0	0	0	0	0	0	0	83	33
4	3	536	WM	0	0	0	0	0	0	0	0	81	48
4	4	536	WM	0	0	0	0	0	0	0	0	85	43.2
5	1	536	WM	62	47.7	0	0	0	0	0	0	19.5	60.1
5	2	536	WM	33	47	0	0	0	0	0	0	53.5	59
5	3	536	WM	49.5	72.5	0	0	0	0	0	0	36	63.7
5	4	536	WM	47.5	60.1	0	0	0	0	0	0	38.5	66.9
6	1	536	WM	70.5	88.8	0	0	0	0	0	0	18	24.5
6	2	536	WM	58	89	1.5	33	0	0	0	0	27.5	61.7
6	3	536	WM	57.5	80.8	0	0	0	0	0	0	28.5	57.5
6	4	536	WM	58.5	84	0	0	0	0	0	0	29	49.7
7	1	536	WM	57.5	87.5	0	0	0	0	0	0	21.5	81
7	2	536	WM	53	70	0	0	0	0	0	0	33.5	60
7	3	536	WM	50.5	95	0	0	0	0	0	0	36.5	62.5
7	4	536	WM	59.5	95.7	0	0	0	0	0	0	29	85.4
8	1	536	WM	57	91.6	0	0	0	0	0	0	28	56.3
8	2	536	WM	53.5	84.9	0	0	0	0	0	0	30.5	37.9
8	3	536	WM	54	85.8	0	0	0	0	0	0	28	45.5
8	4	536	WM	53	84	0	0	0	0	0	0	26.6	40
9	1	536	WM	57.5	97.8	0	0	0	0	0	0	26.5	53.1
9	2	536	WM	58	95.2	0	0	0	0	0	0	28.5	66.6
9	3	536	WM	55.5	95	0	0	0	0	0	0	30.5	37
9	4	536	WM	48.5	95	0	0	0	0	0	0	38	47
10	1	536	WM	25	78.3	0	0	0	0	30.5	74.3	31.5	83.4
10	2	536	WM	0	0	0	0	0	0	56	91.9	30	91
10	3	536	WM	0	0	0	0	0	0	57.5	89	30	72.8
10	4	536	WM	0	0	0	0	0	0	57.5	86.4	29.5	75
1	1	538	WM	36.5	49.8	11.5	49	0	0	0	0	32.5	65
1	2	538	WM	47	56.9	0	0	0	0	0	0	37.5	77.5
1	3	538	WM	46.5	53.9	0	0	0	0	0	0	39	68.8
1	4	538	WM	47	49.8	0	0	0	0	0	0	37	76.7
2	1	538	WM	36.5	55.8	9	74	0	0	0	0	36.5	87
2	2	538	WM	10	57.1	39	60	0	0	0	0	31	71
2	3	538	WM	19	55	60.5	66.8	0	0	0	0	0	0
2	4	538	WM	46.5	53	0	0	0	0	0	0	31.5	49
3	1	538	WM	33	58	13	40.3	9.5	63	0	0	34.5	90
3	2	538	WM	31	42.5	16.5	70.1	2	23	0	0	33	43.8
3	3	538	WM	31	41.6	14	66.3	4	22.6	0	0	35	66.4
3	4	538	WM	32	60.9	14	82	3.5	32	0	0	33	66.3
4	1	538	WM	41.5	62	0	0	2	67	0	0	30.5	36
4	2	538	WM	0	0	46	64.7	0	0	0	0	32	78
4	3	538	WM	0	0	43	62.1	0	0	0	0	33.5	44
4	4	538	WM	27.5	52	0	0	0	0	0	0	53.5	44
5	1	538	WM	16.5	30.3	64	82.2	2.5	48	0	0	0	0
5	2	538	WM	20.5	37	56.5	82.3	6.5	40	0	0	6.5	51
5	3	538	WM	22	48.8	31	61.3	14.5	52.4	0	0	22.5	66.3
5	4	538	WM	26.5	56.6	31.5	65.6	5.5	53.3	0	0	20.5	63.8
6	1	538	WM	39	51.8	46	72.2	0	0	0	0	0	0
6	2	538	WM	23.5	60.6	53.5	68	0	0	0	0	8	29.5
6	3	538	WM	50.5	53	33.5	64.9	0	0	0	0	0	0
6	4	538	WM	54.5	39	31.5	72.8	0	0	0	0	0	0
7	1	538	WM	20	91	62.5	64.7	0	0	0	0	6	37
7	2	538	WM	52	88.5	25.5	88.6	0	0	0	0	7.5	60
7	3	538	WM	52	79.1	0	0	0	0	0	0	32.5	38.6
7	4	538	WM	21.5	95.1	38.5	94.1	0	0	0	0	24.5	58.7
8	1	538	WM	0	0	50.5	27	0	0	0	0	32	73
8	2	538	WM	31.5	56.2	18.5	15	0	0	0	0	32.5	68.6
8	3	538	WM	48	65	0	0	0	0	0	0	34	62.3
8	4	538	WM	0	0	49	28	0	0	0	0	33.5	51
9	1	538	WM	42.5	43.8	31	28.7	0	0	0	0	9	6
9	2	538	WM	34	67	46	69.4	0	0	0	0	3.5	89
9	3	538	WM	21	84.6	66	83	0	0	0	0	0	0
9	4	538	WM	33.5	50.8	52	72.1	0	0	0	0	0	0
10	1	538	WM	36	46.6	42	83.2	0	0	0	0	5.5	81
10	2	538	WM	30	54.3	54	90.1	0	0	0	0	0	0
10	3	538	WM	40.5	59.2	19.5	63	0	0	0	0	24.5	68
10	4	538	WM	38	59.1	0	0	0	0	0	0	46.5	73.9
1	1	547	C	39	55.1	32.5	39	0	0	0	0	0	0
1	2	547	C	56	51.3	15.5	45	0	0	0	0	0	0
1	3	547	C	32	64.9	44.5	57.1	0	0	0	0	0	0
1	4	547	C	65.5	51.4	0	0	0	0	0	0	18.5	51.8
2	1	547	C	37	63.9	38.5	73	0	0	0	0	0	0
2	2	547	C	39.5	66.4	35	62.9	0	0	0	0	0	0
2	3	547	C	38	61.5	37	58	0	0	0	0	0	0
2	4	547	C	38.5	50.8	38.5	63.4	0	0	0	0	0	0
3	1	547	C	59	55.6	17	25.3	0	0	0	0	5.5	24
3	2	547	C	61.5	51.8	18.5	13.2	3.5	10	0	0	0	0
3	3	547	C	68	67	15.5	29.9	0	0	0	0	0	0
3	4	547	C	84	84.3	0	0	0	0	0	0	0	0
4	1	547	C	74	92.9	0	0	0	0	0	0	0	0
4	2	547	C	69	83.7	0	0	0	0	0	0	0	0
4	3	547	C	70.5	85.1	0	0	0	0	0	0	0	0
4	4	547	C	85.5	88.8	0	0	0	0	0	0	0	0
5	1	547	C	61.5	69.9	28.5	71.2	0	0	0	0	0	0
5	2	547	C	71.5	62.2	18.5	53.3	0	0	0	0	0	0
5	3	547	C	64.5	75.7	25.5	45	0	0	0	0	0	0
5	4	547	C	54	80.6	27.5	60.9	0	0	0	0	6.5	34
6	1	547	C	84.5	76	3.5	19	0	0	0	0	0	0
6	2	547	C	88	83.4	0	0	0	0	0	0	0	0
6	3	547	C	88	72.3	0	0	0	0	0	0	0	0
6	4	547	C	88.5	75.1	0	0	0	0	0	0	0	0
7	1	547	C	88.5	78.8	0	0	0	0	0	0	0	0
7	2	547	C	87.5	80.4	0	0	0	0	0	0	0	0
7	3	547	C	87	90.8	1	72	0	0	0	0	0	0
7	4	547	C	89	93.6	0	0	0	0	0	0	0	0
8	1	547	C	60.5	93.8	27	23	0	0	0	0	0	0
8	2	547	C	76.5	77.4	9.5	27	0	0	0	0	0	0
8	3	547	C	64.5	87.9	21	11	0	0	0	0	0	0
8	4	547	C	90	70.4	0	0	0	0	0	0	0	0
9	1	547	C	89	92.1	0	0	0	0	0	0	0	0
9	2	547	C	88	95	0	0	0	0	0	0	0	0
9	3	547	C	88	98	0	0	0	0	0	0	0	0
9	4	547	C	89	94.2	0	0	0	0	0	0	0	0
10	1	547	C	55.5	90.2	23	57.9	0	0	8.5	78	0	0
10	2	547	C	53	81	0	0	0	0	34.5	84.1	0	0
10	3	547	C	37	64.8	0	0	0	0	49.5	71.8	0	0
10	4	547	C	37.5	60	0	0	0	0	49.5	83.3	0	0
1	1	548	C	84	74.5	0	0	0	0	0	0	0	0
1	2	548	C	84	72	0	0	0	0	0	0	0	0
1	3	548	C	83	70.9	0	0	0	0	0	0	0	0
1	4	548	C	84	81.5	0	0	0	0	0	0	0	0
2	1	548	C	93.4	100	0	0	0	0	0	0	0	0
2	2	548	C	84.5	91.9	0	0	0	0	0	0	0	0
2	3	548	C	85	91.8	0	0	0	0	0	0	0	0
2	4	548	C	85	89.9	0	0	0	0	0	0	0	0
3	1	548	C	80.5	78.3	4.5	15	0	0	0	0	0	0
3	2	548	C	86	76.5	0	0	0	0	0	0	0	0
3	3	548	C	83	83.7	0	0	0	0	0	0	0	0
3	4	548	C	84	84.3	0	0	0	0	0	0	0	0
4	1	548	C	74	92.2	0	0	0	0	0	0	0	0
4	2	548	C	69	83.7	0	0	0	0	0	0	0	0
4	3	548	C	70.5	85.1	0	0	0	0	0	0	0	0
4	4	548	C	85.5	88.8	0	0	0	0	0	0	0	0
5	1	548	C	61.5	69.9	28.5	71.2	0	0	0	0	0	0
5	2	548	C	71.5	62.2	18.5	53.3	0	0	0	0	0	0
5	3	548	C	64.5	75.5	25.5	45	0	0	0	0	0	0
5	4	548	C	54	80.8	27.5	60.9	0	0	0	0	6.5	34
6	1	548	C	84.5	76	3.5	19	0	0	0	0	0	0
6	2	548	C	88	83.4	0	0	0	0	0	0	0	0
6	3	548	C	88	72.3	0	0	0	0	0	0	0	0
6	4	548	C	88.5	75.1	0	0	0	0	0	0	0	0
7	1	548	C	88.5	78.8	0	0	0	0	0	0	0	0
7	2	548	C	87.5	80.4	0	0	0	0	0	0	0	0
7	3	548	C	87	90.8	1	72	0	0	0	0	0	0
7	4	548	C	89	93.6	0	0	0	0	0	0	0	0
8	1	548	C	60.5	93.8	27	23	0	0	0	0	0	0
8	2	548	C	76.5	77.4	9.5	27	0	0	0	0	0	0
8	3	548	C	64.5	87.9	21	11	0	0	0	0	0	0
8	4	548	C	90	70.4	0	0	0	0	0	0	0	0
9	1	548	C	89	92.1	0	0	0	0	0	0	0	0
9	2	548	C	88	95	0	0	0	0	0	0	0	0
9	3	548	C	88	98	0	0	0	0	0	0	0	0
9	4	548	C	89	94.2	0	0	0	0	0	0	0	0
10	1	548	C	55.5	90.2	23	57.9	0	0	8.5	78	0	0
10	2	548	C	53	81	0	0	0	0	34.5	84.1	0	0
10	3	548	C	37	64.8	0	0	0	0	49.5	71.8	0	0
10	4	548	C	37.5	60	0	0	0	0	49.5	83.3	0	0
1	1	585	WOM	42	53.3	7	34	0	0	0	0	0	0
1	2	585	WOM	47.5	55.5	0	0	0	0	0	0	2.5	46
1	3	585	WOM	30.5	54.9	17	51	0	0	0	0	0	0
1	4	585	WOM	47.5	50	0	0	0	0	0	0	0	0
2	1	585	WOM	47.5	59.2	0	0	0	0	0	0	0	0
2	2	585	WOM	21.5	55	0	0	0	0	32	58	0	0
2	3	585	WOM	35	61.9	0	0	0	0	17	51	0	0
2	4	585	WOM	47	57.6	0	0	0	0	0	0	0	0
3	1	585	WOM	28.5	56	4.5	35	0	0	17	20	0	0
3	2	585	WOM	43	36	0	0	0	0	9	8	0	0
3	3	585	WOM	33.5	41.3	2.5	31	0	0	0	0	0	0
3	4	585	WOM	38	53.3	0	0	0	0	0	0	0	0
4	1	585	WOM	42	62.6	0	0	0	0	0	0	0	0
4	2	585	WOM	0	0	42	43	0	0	0	0	0	0
4	3	585	WOM	36.5	61.9	0	0	0	0	0	0	0	0
4	4	585	WOM	21.5	54.8	0	0	0	0	0	0	0	0
5	1	585	WOM	0	0	31.5	70.7	0	0	25.5	20	0	0
5	2	585	WOM	0	0	50	50.5	0	0	0	0	0	0
5	3	585	WOM	3.5	39	67	54.4	0	0	0	0	0	0
5	4	585	WOM	11	40	33	56.3	0	0	0	0	0	0
6	1	585	WOM	11	44.9	41	53.4	0	0	3.5	17	0	0
6	2	585	WOM	35	58.5	22.5	51.9	0	0	0	0	0	0
6	3	585	WOM	26.5	67	28	30.3	0	0	0	0	0	0
6	4	585	WOM	40	64	18	72	11.5	34	0	0	0	0
7	1	585	WOM	40	76	10	27	0	0	0	0	0	0
7	2	585	WOM	16.5	75	35.5	51.9	0	0	0	0	0	0
7	3	585	WOM	34.5	80.5	18.5	69.7	0	0	0	0	0	0
7	4	585	WOM	27.5	87.1	31	66.3	0	0	0	0	0	0
8	1	585	WOM	24	81	27.5	31.7	11.5	26	0	0	0	0
8	2	585	WOM	8	26	42	23.4	0	0	0	0	0	0
8	3	585	WOM	0	0	38	14	0	0	0	0	9	7
8	4	585	WOM	0	0	46	18.2	0	0	0	0	0	0
9	1	585	WOM	15	56.7	36	36.2	0	0	3	13	0	0
9	2	585	WOM	2	49	53.5	44.6	3	19	4	34	0	0
9	3	585	WOM	17.5	43	40	49.1	2.5	29	0	0	0	0
9	4	585	WOM	16	49	38.5	26	0	0	3	20	0	0
10	1	585	WOM	18	64.3	34.5	74.1	5.5	59	0	0	0	0
10	2	585	WOM	51.5	59	0	0	12.5	69.4	0	0	0	0
10	3	585	WOM	44.5	58.7	0	0	29.5	63	0	0	0	0
10	4	585	WOM	15	62	36.5	63.1	0	0	0	0	0	0
1	1	591	WM	19.5	50	0	0	0	0	9	52	48.5	59.4
1	2	591	WM	0	0	0	0	10.5	24	7.5	24	49.5	57
1	3	591	WM	0	0	0	0	26	20.6	7	25	48	58.3
1	4	591	WM	0	0	0	0	11.5	22	5.5	67	51	58.5
2	1	591	WM	0	0	0	0	34	33.4	0	0	43.5	54.2
2	2	591	WM	0	0	0	0	31	46	0	0	44.5	62.8
2	3	591	WM	8	60.7	0	0	31.5	29.9	0	0	38	69.8
2	4	591	WM	0	0	0	0	31	24	0	0	48	64
3	1	591	WM	8.5	36	0	0	0	0	31.5	50.9	41	52.6
3	2	591	WM	28	55	0	0	13.5	43.2	11	36.7	32.5	29.1
3	3	591	WM	9	45	0	0	0	0	37.5	56.3	35	53
3	4	591	WM	2.5	32	0	0	0	0	27.5	23.5	50.5	19.7
4	1	591	WM	0	0	0	0	0	0	76.5	63.4	0	0
4	2	591	WM	0	0	0	0	0	0	50.5	61.2	26.5	18
4	3	591	WM	0	0	0	0	0	0	52.5	50.3	15.5	45
4	4	591	WM	0	0	0	0	0	0	46	53.5	33	51.5
5	1	591	WM	0	0	0	0	0	0	36	61.7	51	78.6
5	2	591	WM	0	0	0	0	0	0	34.5	60	55.5	70
5	3	591	WM	0	0	0	0	0	0	58.5	47.1	27	83.1
5	4	591	WM	0	0	0	0	0	0	31	51.5	54	84.2
6	1	591	WM	0	0	22	40.7	0	0	16.5	62.1	48	70.8
6	2	591	WM	0	0	8	35	0	0	26.5	45.9	52	48.5
6	3	591	WM	0	0	17.5	54	0	0	12	51.5	52.5	57.4
6	4	591	WM	0	0	11	44	0	0	18	39.3	55	55.4
7	1	591	WM	0	0	0	0	0	0	32.5	76.3	53.5	75
7	2	591	WM	0	0	8.5	21	0	0	33	62	44	82.5
7	3	591	WM	0	0	0	0	0	0	39	67	47	71.7
7	4	591	WM	0	0	0	0	0	0	32.5	68	53.5	85.4
8	1	591	WM	0	0	16.5	22	0	0	12.5	44.2	52.5	57.4
8	2	591	WM	6.5	26	0	0	23.5	15	12.5	25	41.5	47.2
8	3	591	WM	0	0	0	0	0	0	8	13	74	36.2
8	4	591	WM	0	0	8.5	19	0	0	11.5	25.2	48.5	36.3
9	1	591	WM	10	45.2	0	0	16	25.4	18.5	29.9	43.5	50.8
9	2	591	WM	0	0	8	30	0	0	13	19.5	65	63.5
9	3	591	WM	0	0	0	0	14.5	21	20	33	51.5	57.2
9	4	591	WM	0	0	0	0	0	0	34	48	53.5	68
10	1	591	WM	0	0	0	0	11.5	63.5	24	72.3	47	84
10	2	591	WM	0	0	0	0	0	0	41.5	78.8	44.5	82.1
10	3	591	WM	0	0	0	0	0	0	10	68.6	72	72.4
10	4	591	WM	0	0	0	0	0	0	27	60.4	54.5	72.7
1	1	614	C	63.5	63	4	35	0	0	0	0	14	57
1	2	614	C	46.5	76.2	0	0	0	0	0	0	39	62.4
1	3	614	C	45	81.2	19.6	56.7	0	0	0	0	21.5	71.1
1	4	614	C	47	88.1	29	54	0	0	0	0	11	69.9
2	1	614	C	73.5	82.9	0	0	0	0	0	0	12	55
2	2	614	C	65.5	86.4	0	0	0	0	0	0	16.5	52
2	3	614	C	56.5	91.5	0	0	0	0	0	0	27	50
2	4	614	C	50.5	100	35.5	49.7	0	0	0	0	0	0
3	1	614	C	60.5	77.5	13	22.5	0	0	0	0	10.5	34
3	2	614	C	67.5	75.3	0	0	0	0	7	13	15.5	48.6
3	3	614	C	54.5	85.8	11.5	47.1	0	0	0	0	18	29
3	4	614	C	55	75.3	8	22	0	0	0	0	21	59
4	1	614	C	0	0	0	0	0	0	0	0	70.5	71.5
4	2	614	C	0	0	0	0	0	0	0	0	80.5	40.6
4	3	614	C	0	0	0	0	0	0	0	0	85	30.2
4	4	614	C	0	0	0	0	0	0	0	0	73.5	13.8
5	1	614	C	0	0	46.5	61.7	0	0	0	0	43.5	27.1
5	2	614	C	5	54.2	31.5	60	0	0	12.5	26	41	37.6
5	3	614	C	15.5	32	30.5	49.1	0	0	0	0	44	44.7
5	4	614	C	50.5	65	15	69.5	0	0	0	0	17.5	48.4
6	1	614	C	35	68.4	39	47.4	0	0	13.5	77	0	0
6	2	614	C	68	73.4	21	37.1	0	0	0	0	0	0
6	3	614	C	48.5	87.1	30	56.1	0	0	0	0	5	16
6	4	614	C	37	58.8	33	60	0	0	0	0	17.5	23
7	1	614	C	40.5	66.2	18.5	40.7	0	0	0	0	26	75.1
7	2	614	C	52	61.6	0	0	0	0	4	16	25.5	44
7	3	614	C	37	85	11.5	62.4	0	0	1.5	15	29	40
7	4	614	C	65	87.4	23.5	85	0	0	0	0	0	0
8	1	614	C	44.5	91.4	1	14	0	0	0	0	38.5	41
8	2	614	C	55.5	74.6	2.5	7	0	0	0	0	22	13
8	3	614	C	43	92.8	7	14	0	0	0	0	32	16
8	4	614	C	34.5	54	7	22	0	0	0	0	31.5	27
9	1	614	C	62	91.3	26.5	65	0	0	0	0	0	0
9	2	614	C	50.5	73.9	38	43	0	0	0	0	0	0
9	3	614	C	50.5	84.4	37	78	0	0	0	0	0	0
9	4	614	C	48.5	89.4	39	75.2	0	0	0	0	0	0
10	1	614	C	17.5	63.6	41.5	85.1	0	0	26	74.7	0	0
10	2	614	C	2.5	54	38.5	80.7	0	0	44.5	80.6	0	0
10	3	614	C	0	0	36	61.4	0	0	49	78.6	0	0
10	4	614	C	0	0	35	76.2	0	0	44.5	80.3	5.5	64
1	1	619	C	57	53.1	10	37	0	0	0	0	9.5	42.1
1	2	619	C	17	49	11	37	0	0	0	0	57.5	52
1	3	619	C	27	54	5	45	0	0	0	0	49	57.5
1	4	619	C	19	46	9.5	45	0	0	0	0	52.5	53
2	1	619	C	11.5	51	27	51	0	0	0	0	37	36.2
2	2	619	C	0	0	28	48	0	0	0	0	51	50
2	3	619	C	0	0	18.5	51.7	6	52	0	0	50	39.8
2	4	619	C	0	0	30	47	0	0	0	0	53	46.3
3	1	619	C	45	41.1	10	22.6	4.5	22	0	0	24.5	7
3	2	619	C	72	68.8	12.5	25.1	0	0	0	0	0	0
3	3	619	C	43	54.2	6	24	7.5	29	0	0	27	11
3	4	619	C	75	62.5	9.5	14.3	0	0	0	0	0	0
4	1	619	C	27.5	64	0	0	0	0	0	0	50.7	77.5
4	2	619	C	11	51	0	0	0	0	0	0	56.5	16.9
4	3	619	C	0	0	4.5	42	0	0	0	0	72.5	48
4	4	619	C	26.5	72	0	0	0	0	0	0	47.5	30
5	1	619	C	0	0	30.5	56.8	4.5	45	0	0	53	72.2
5	2	619	C	10.5	27	28.5	53.4	6	34	0	0	45	51.1
5	3	619	C	13	38.8	42	38.4	0	0	0	0	35	59.9
5	4	619	C	56	54.5	5.5	52.6	0	0	0	0	25.5	57.5
6	1	619	C	29	39	26	24.6	2	9	0	0	29.5	13.7
6	2	619	C	51	51.4	13.5	21.5	0	0	0	0	24	28
6	3	619	C	34	66.3	12	38	0	0	0	0	41.5	25
6	4	619	C	17.5	57	8.5	48	7.5	42	0	0	54.5	50.9
7	1	619	C	28	63.4	13.5	52	0	0	0	0	47.5	77.7
7	2	619	C	0	0	30	56	0	0	0	0	50.5	73.6
7	3	619	C	0.5	76	33.5	59.8	0	0	0	0	54.5	52.4
7	4	619	C	32	67	6	55	0	0	0	0	46	57.3
8	1	619	C	34.5	74.6	50.5	31.7	0	0	0	0	0	0
8	2	619	C	0	0	30	26	0	0	0	0	42.5	17
8	3	619	C	13	62	27.5	26.3	0	0	0	0	42.5	17
8	4	619	C	0	0	28.5	14	0	0	0	0	49.5	27
9	1	619	C	11	52	38.5	33	0	0	0	0	39	60.2
9	2	619	C	32	47.3	15	13	2.5	22	0	0	36.5	22.7
9	3	619	C	0	0	34	38	0	0	0	0	53	38
9	4	619	C	23.5	70.4	26.5	47	0	0	0	0	35.5	40
10	1	619	C	15.5	68.7	35	73.8	0	0	0	0	34.5	60.4
10	2	619	C	23.5	48.1	26.5	73.8	0	0	0	0	36.5	66.6
10	3	619	C	25	61.6	30.5	77.6	0	0	0	0	24	56.5
10	4	619	C	0	0	11.5	67.9	0	0	0	0	77	65.2
1	1	621	WOM	26	58	0	0	0	0	0	0	24.5	53
1	2	621	WOM	23.5	63	0	0	0	0	0	0	28	50.3
1	3	621	WOM	0	0	9.5	45.3	0	0	0	0	45	58.8
1	4	621	WOM	12	74	0	0	0	0	0	0	44.5	49.3
2	1	621	WOM	53	71.1	0	0	0	0	0	0	0	0
2	2	621	WOM	35	84.3	0	0	0	0	0	0	21.5	60
2	3	621	WOM	54.5	77.1	0	0	0	0	0	0	0	0
2	4	621	WOM	18.5	60.5	0	0	0	0	0	0	34	41.9
3	1	621	WOM	29	43.6	0	0	0	0	0	0	27	29.8
3	2	621	WOM	55	57.5	0	0	0	0	0	0	0	0
3	3	621	WOM	34.5	63	19.5	75	0	0	0	0	0	0
3	4	621	WOM	52	70.4	0	0	0	0	0	0	0	0
4	1	621	WOM	12	72	0	0	0	0	0	0	29	55.5
4	2	621	WOM	18	56.3	0	0	0	0	0	0	26	4.9
4	3	621	WOM	8.5	70	0	0	0	0	0	0	36.5	38
4	4	621	WOM	20.5	76	0	0	0	0	0	0	25	41
5	1	621	WOM	0	0	33	62	0	0	16.5	72.5	29	76
5	2	621	WOM	0	0	26	48.3	0	0	0	0	26	62.7
5	3	621	WOM	9.5	32	21.5	46.3	0	0	0	0	30	78.8
5	4	621	WOM	5	55.3	24	56.9	0	0	0	0	30.5	63
6	1	621	WOM	44.5	52.8	10	32	3	26	0	0	4	11.9
6	2	621	WOM	59.5	70.3	1.5	31	2	25	0	0	0	0
6	3	621	WOM	37	67.1	22	31	0	0	8	39	0	0
6	4	621	WOM	59	76	0	0	0	0	0	0	0	0
7	1	621	WOM	28	56	0	0	0	0	11.5	60.7	28	47.8
7	2	621	WOM	37	65.9	0	0	0	0	0	0	20	60.5
7	3	621	WOM	27.5	70	0	0	0	0	0	0	29.5	68.1
7	4	621	WOM	45.5	95.1	0	0	1	43	3	54	15	8
8	1	621	WOM	22	83.6	14	31	0	0	0	0	19.5	22
8	2	621	WOM	6	44	22.5	22.1	0	0	0	0	24.5	15
8	3	621	WOM	12	69.8	23	19	0	0	0	0	18	13
8	4	621	WOM	22	34	0	0	0	0	0	0	29	19
9	1	621	WOM	59	79.9	0	0	0	0	0	0	0	0
9	2	621	WOM	58.5	60	0	0	6	7	0	0	0	0
9	3	621	WOM	59.5	55	0	0	0	0	0	0	0	0
9	4	621	WOM	59	62	0	0	0	0	6	23	0	0
10	1	621	WOM	28.5	67.9	32	73.9	25	73	0	0	0	0
10	2	621	WOM	32	59.8	0	0	8.5	55	0	0	26	64.6
10	3	621	WOM	38	71	20.5	61.2	0	0	0	0	0	0
10	4	621	WOM	19	64.2	0	0	27	62.5	0	0	33	59.9
1	1	632	C	81	56.9	0	0		0	0	0	0	0
1	2	632	C	43	46	0	0	0	0	0	0	24	33
1	3	632	C	52.5	53	8.5	58	0	0	0	0	20.5	50
1	4	632	C	57	47.6	0	0	0	0	0	0	15.5	33
2	1	632	C	83.5	80.6	0	0	0	0	0	0	0	0
2	2	632	C	82.5	70.2	0	0	0	0	0	0	0	0
2	3	632	C	76	60.6	0	0	0	0	0	0	0	0
2	4	632	C	40	52.6	12.5	45	0	0	0	0	30	39
3	1	632	C	62	51.2	3.5	53	0	0	0	0	19	32
3	2	632	C	81	63.4	5	18	0	0	0	0	0	0
3	3	632	C	39	23.1	23.5	24.7	0	0	5	8	14.5	35.3
3	4	632	C	73	70.3	5	9	0	0	0	0	4.5	7
4	1	632	C	49.5	69.9	0	0	0	0	0	0	28	54
4	2	632	C	42.5	62	0	0	0	0	13.5	3.6	24	54
4	3	632	C	0	0	52	57.7	0	0	0	0	29.5	25
4	4	632	C	46	45.1	0	0	0	0	0	0	35	26
5	1	632	C	14.5	34	41.5	50.2	0	0	22.5	29	11.5	30.4
5	2	632	C	12	25	50.5	56.8	0	0	6	22	19	31
5	3	632	C	60.5	55.6	13	42.5	0	0	0	0	12.5	40
5	4	632	C	60	62.3	15	58.4	0	0	0	0	10.5	39.3
6	1	632	C	72	65.8	13	40.2	0	0	0	0	2	20
6	2	632	C	72	62.8	0	0	0	0	0	0	16	9
6	3	632	C	59	68.5	17.5	30.8	0	0	0	0	11	31
6	4	632	C	50	63	14.5	37	0	0	0	0	22	36.7
7	1	632	C	85.5	81.2	2	40	0	0	0	0	0	0
7	2	632	C	59.5	77.4	17.5	48.4	0	0	0	0	11	32
7	3	632	C	62	74	0	0	0	0	0	0	24.5	57.7
7	4	632	C	67.5	96.2	4	22	0	0	0	0	17	26.6
8	1	632	C	38	59.5	45	27	0	0	0	0	0	0
8	2	632	C	24.5	28.1	28.5	26.9	0	0	0	0	30	15.1
8	3	632	C	12.5	40	46.5	29	0	0	0	0	23.5	27
8	4	632	C	8	26	51.5	15	0	0	0	0	23.5	24
9	1	632	C	34.5	65.3	37	28.2	0	0	0	0	16	9
9	2	632	C	2.5	56	65.5	27	0	0	0	0	16	50
9	3	632	C	54	56.9	34.5	37	0	0	0	0	0	0
9	4	632	C	0	0	64	62	0	0	0	0	24	46
10	1	632	C	79.5	67.6	8.5	61	0	0	0	0	0	0
10	2	632	C	75	65.3	3.5	48	0	0	0	0	9	50.9
10	3	632	C	86	79.4	0	0	0	0	0	0	0	0
10	4	632	C	0	0	0	0	0	0	0	0	86.5	64.6
1	1	634	WM	0	0	18	43.3	0	0	34	52	25.5	64.1
1	2	634	WM	34	53	0	0	0	0	0	0	22.5	68.8
1	3	634	WM	24	54.2	4	57	4.5	23	8.5	31.1	28.5	74.7
1	4	634	WM	28.5	65	0	0	0	0	0	0	25.5	68.6
2	1	634	WM	36.58	58	0	0	0	0	25.5	47	18.5	50
2	2	634	WM	28.5	64	0	0	0	0	22.5	44	25.5	71.5
2	3	634	WM	29.5	62	0	0	0	0	21.5	31	25.5	71.5
2	4	634	WM	30	58	0	0	0	0	26	43	24.5	68.7
3	1	634	WM	11.5	46	21	62.6	0	0	0		22	59.2
3	2	634	WM	35.5	39	19	37.6	0	0	10	7	0	0
3	3	634	WM	10	66	14.5	50	0	0	27	52	25	56
3	4	634	WM	30.5	51.1	0	0	0	0	26.5	13.8	24	50
4	1	634	WM	29	65.8	20.5	78	22	60	13	62	0	0
4	2	634	WM	0	0	0	0	0	0	0	0	15.5	42
4	3	634	WM	33	52	0	0	0	0	25.5	32	6.5	26
4	4	634	WM	25.5	62	0	0	0	0	23	32	19	25
5	1	634	WM	0	0	47.5	53.9	0	0	29	28.1	13	52
5	2	634	WM	0	0	60	68.4	0	0	30	45.5	0	0
5	3	634	WM	0	0	51.5	63.6	0	0	0	0	0	0
5	4	634	WM	26.5	53.2	31	81.4	0	0	10.5	41.5	1.5	58
6	1	634	WM	15	71	23	59.6	0	0	25.5	68.6	21	41
6	2	634	WM	20	56.8	40.5	58.4	0	0	26	51.4	0	0
6	3	634	WM	20.5	60	3.5	49	0	0	38.5	51.8	24.5	25.5
6	4	634	WM	0	0	34	47.9	0	0	24	31.6	27.5	37.9
7	1	634	WM	30.5	58.1	4.5	62	0	0	23.5	70.1	23.5	57.2
7	2	634	WM	27.5	74.3	3.5	87	0	0	23.5	52	25	58.9
7	3	634	WM	20.5	77	13	62	0	0	11	39	24	57.3
7	4	634	WM	44	92.1	13	91	0	0	7	89	2	35
8	1	634	WM	0	0	38.5	39.8	21	32.1	4	26	12.5	71
8	2	634	WM	0	0	27.5	50.5	23.5	44.2	0	0	26.5	34
8	3	634	WM	14.5	48	13.5	30	12.5	16	0	0	25.5	21
8	4	634	WM	0	0	28	19	25.5	19	0	0	25.5	34
9	1	634	WM	16	73	41.5	31	0	0	29.5	46.9	0	0
9	2	634	WM	9.5	49	47.5	29	0	0	0	0	0	0
9	3	634	WM	0	0	58.5	46	0	0	29	35.8	0	0
9	4	634	WM	0	0	57	49.4	0	0	31	46	0	0
10	1	634	WM	17	53.6	41.5	53.7	12.5	63.2	3	58	0	0
10	2	634	WM	25.5	63.9	15	65.1	25.5	77	0	0	19.5	87.3
10	3	634	WM	31.5	67	26	76.8	26	66.1	0	0	0	0
10	4	634	WM	0	0	0	0	54	77.4	0	0	28.5	74
1	1	661	WM	0	0	0	0	0	0	0		83	60.3
1	2	661	WM	15	55.6	0	0	0	0	0	0	69	62.3
1	3	661	WM	15	50	0	0	0	0	0	0	69.5	68.5
1	4	661	WM	12.5	42.5	0	0	0	0	0	0	70	77.1
2	1	661	WM	19.5	74	0	0	0	0	0	0	65	96.5
2	2	661	WM	20	56.4	0	0	0	0	0	0	62.5	87
2	3	661	WM	20	55	0	0	0	0	0	0	65	93.5
2	4	661	WM	18.5	60	0	0	0	0	0	0	66	95
3	1	661	WM	1.5	51	0	0	0	0	0	0	81.5	69.5
3	2	661	WM	7.5	38.4	0	0	0	0	0	0	75	61.3
3	3	661	WM	7.5	38	0	0	0	0	0	0	75	80.8
3	4	661	WM	5.5	27	0	0	0	0	0	0	76.5	79.2
4	1	661	WM	19.5	65	0	0	0	0	0	0	56	96
4	2	661	WM	10.5	60	0	0	0	0	0	0	69.5	83.3
4	3	661	WM	7.5	55	0	0	0	0	0	0	77.5	84.7
4	4	661	WM	12	78	0	0	0	0	0	0	73	97.1
5	1	661	WM	0	0	41	54.3	0	0	0	0	45	64
5	2	661	WM	0	0	68	75.2	0	0	0	0	22	77
5	3	661	WM	5.5	32	55	62.4	0	0	0	0	29.5	76.3
5	4	661	WM	0	0	59	70.5	0	0	0	0	25.5	80.4
6	1	661	WM	40.5	62.6	28	55.7	0	0	0	0	14.5	79
6	2	661	WM	24	66	47.5	49.2	0	0	0	0	13.5	76
6	3	661	WM	0	0	38.5	62.2	0	0	0	0	49	77.6
6	4	661	WM	37	69.3	12.5	26	0	0	0	0	38	81
7	1	661	WM	13.5	73.9	19.5	73	0	0	0	0	52.5	72.8
7	2	661	WM	19.5	71	0	0	0	0	0	0	66	77
7	3	661	WM	0	0	24.5	69.5	0	0	0	0	62	73
7	4	661	WM	16.5	75	16.5	46.8	0	0	0	0	53	78.7
8	1	661	WM	0	0	25	29.5	0	0	0	0	53.5	47.7
8	2	661	WM	0	0	12	24	0	0	0	0	74	71.9
8	3	661	WM	0	0	17.5	21	0	0	0	0	64	66.2
8	4	661	WM	0	0	19	19	0	0	0	0	63	42.2
9	1	661	WM	0	0	21.5	26	0	0	0	0	65.5	94.3
9	2	661	WM	0	0	14.5	38	0	0	0	0	78	74
9	3	661	WM	0	0	9	44	0	0	0	0	78	74
9	4	661	WM	0	0	23	44	0	0	0	0	65	73.5
10	1	661	WM	0	0	23.5	74.6	0	0	0	0	59.5	83.6
10	2	661	WM	0	0	54	86.9	0	0	0	0	32	95.4
10	3	661	WM	0	0	21	68	0	0	0	0	64.5	90.6
10	4	661	WM	0	0	14	81.5	0	0	0	0	74.5	88.5
1	1	662	WM	23.5	52	0	0	0	0	0	0	53.5	56.3
1	2	662	WM	23	45.3	0	0	0	0	0	0	58	58.4
1	3	662	WM	20.5	55	0	0	0	0	0	0	61.5	57
1	4	662	WM	25.5	55.7	0	0	0	0	0	0	56	59.9
2	1	662	WM	68.5	60	0	0	0	0	0	0	12	45
2	2	662	WM	63.5	59.5	14	49	0	0	0	0	0	0
2	3	662	WM	78	68.8	0	0	0	0	0	0	0	0
2	4	662	WM	15	50	0	0	0	0	0	0	59	34.6
3	1	662	WM	59.5	67.4	8.5	17.3	0	0	0	0	15	24
3	2	662	WM	71	64.5	8.5	13.4	0	0	0	0	3.5	5
3	3	662	WM	38.5	60.9	5	7	0	0	0	0	30.5	32
3	4	662	WM	43	57.9	4	7	0	0	0	0	38.5	13.8
4	1	662	WM	0	0	41	52.6	0	0	0	0	49	71.6
4	2	662	WM	8	67	0	0	0	0	0	0	64.5	54.1
4	3	662	WM	0	0	10.5	45	0	0	0	0	60.5	40.2
4	4	662	WM	6.5	72	0	0	0	0	0	0	67	45.6
5	1	662	WM	8	34	21.5	36	0	0	0	0	60.5	65.4
5	2	662	WM	22.5	56.1	0	0	0	0	0	0	63.5	73.8
5	3	662	WM	18.5	44.2	4.5	37.6	0	0	0	0	61.5	70.6
5	4	662	WM	39	58.1	0	0	0	0	0	0	42	60
6	1	662	WM	70.5	79.3	10.5	28	0	0	0	0	5.5	26.3
6	2	662	WM	55	41.9	0	0	0	0	0	0	32	51.4
6	3	662	WM	76	55.6	0	0	0	0	0	0	11.5	32
6	4	662	WM	30	74.9	50.5	44.1	0	0	0	0	0	0
7	1	662	WM	4.5	38	34	36.8	0	0	0	0	47.5	51.4
7	2	662	WM	0	0	33	58.8	0	0	0	0	48.5	58.6
7	3	662	WM	0	0	24.5	54	0	0	0	0	59.5	52.9
7	4	662	WM	28.5	89	5	73	0	0	0	0	49.5	68.3
8	1	662	WM	22	23.9	11.5	3	0	0	0	0	50.5	35.9
8	2	662	WM	12.5	54.2	11	32	0	0	0	0	62	46.3
8	3	662	WM	46	61.2	0	0	0	0	0	0	39	32
8	4	662	WM	23.5	54	0	0	0	0	0	0	60	40
9	1	662	WM	48	79	6.5	26	0	0	0	0	31	56.2
9	2	662	WM	54	56.8	0	0	0	0	0	0	32	48.8
9	3	662	WM	53	43	8.5	44	0	0	0	0	26.5	46
9	4	662	WM	54	62	9.5	51	0	0	0	0	23.5	60
10	1	662	WM	42.5	54.1	0	0	0	0	20	39	13.5	46
10	2	662	WM	65	69.6	0	0	0	0	0	0	15	63.7
10	3	662	WM	22	66.8	0	0	0	0	0	0	63.5	66.4
10	4	662	WM	17	63	0	0	0	0	0	0	65.5	67.5
1	1	674	WOM	21	60	0	0	0	0	28.5	43	0	0
1	2	674	WOM	26.5	61	0	0	0	0	24	58.1	0	0
1	3	674	WOM	26	53.1	0	0	0	0	28.5	5.1	0	0
1	4	674	WOM	29	57	0	0	0	0	26.5	8.2	0	0
2	1	674	WOM	25.5	71	0	0	0	0	56	74.4	0	0
2	2	674	WOM	6	58	0	0	14.5	57	35	88.4	0	0
2	3	674	WOM	25.5	67	0	0	18	55	28	85.1	0	0
2	4	674	WOM	14	55	0	0	0	0	37	74.9	0	0
3	1	674	WOM	28	47	0	0	0	0	32.5	32.3	0	0
3	2	674	WOM	20.5	48.8	0	0	0	0	56	32.3	0	0
3	3	674	WOM	25.5	68	0	0	0	0	57	57.1	0	0
3	4	674	WOM	32.5	70.9	0	0	0	0	46.5	22.2	0	0
4	1	674	WOM	26	65.5	0	0	0	0	53.5	59.2	0	0
4	2	674	WOM	16	57	0	0	0	0	33	70	0	0
4	3	674	WOM	9	61	0	0	28	40	39	64	0	0
4	4	674	WOM	18	51.6	0	0	32.5	51	29	27.8	0	0
5	1	674	WOM	18	22	0	0	0	0	66	46.6	0	0
5	2	674	WOM	18	31.2	0	0	0	0	72	54.7	0	0
5	3	674	WOM	29	38	0	0	0	0	54	67.1	0	0
5	4	674	WOM	38.5	62.7	0	0	0	0	51	46.2	0	0
6	1	674	WOM	17	70	21	52	0	0	27.5	55.1	0	0
6	2	674	WOM	28	65	7	40	18.5	49.3	32.5	33.5	0	0
6	3	674	WOM	30.5	63.3	11	37	13.5	31	22.5	62.5	0	0
6	4	674	WOM	48	66.6	9	32	4	35	5.5	23	0	0
7	1	674	WOM	34.5	81.1	0	0	0	0	52.5	77.1	0	0
7	2	674	WOM	31.5	76.3	0	0	0	0	43.5	69.5	0	0
7	3	674	WOM	29.5	88	7.5	49	0	0	22	70.5	0	0
7	4	674	WOM	29	86.7	8.5	36	0	0	31	67.8	0	0
8	1	674	WOM	23	47.2	0	0	0	0	51	52.6	0	0
8	2	674	WOM	22	44	0	0	24.5	31	30.5	42	0	0
8	3	674	WOM	23	56	0	0	30.5	27.6	29	41.1	0	0
8	4	674	WOM	0	0	25	24	32.5	21.2	25.5	26.2	0	0
9	1	674	WOM	34	69.2	3	32	2	11	41	30	0	0
9	2	674	WOM	44	48.1	0	0	3	20	37.5	27.6	0	0
9	3	674	WOM	26	44.2	9.5	44	2	30	27	57.5	0	0
9	4	674	WOM	32.5	43	3.5	27	0	0	32	25.8	0	0
10	1	674	WOM	28.5	46	2	53	0	0	59.5	61.7	0	0
10	2	674	WOM	20.5	67	4.5	58	0	0	62.5	85.5	0	0
10	3	674	WOM	19	58	0	0	35	63.1	25	72.6	0	0
10	4	674	WOM	24.5	64.4	0	0	12	67	48.5	77.8	0	0
1	1	676	WM	52.5	55	0	0	0	0	0	0	31	56
1	2	676	WM	47	51.7	0	0	0	0	0	0	33	56.1
1	3	676	WM	47.5	59.3	0	0	0	0	0	0	36	65.6
1	4	676	WM	44	63.9	0	0	0	0	0	0	38	54.8
2	1	676	WM	52.5	62	0	0	0	0	0	0	31.5	74
2	2	676	WM	51.5	60.2	0	0	0	0	0	0	28.5	61
2	3	676	WM	50.5	65	0	0	0	0	0	0	35.5	78.4
2	4	676	WM	51.5	59.1	0	0	0	0	0	0	34.5	69
3	1	676	WM	45.5	52	0	0	0	0	0	0	32	49.6
3	2	676	WM	42.5	37.3	3	10	0	0	0	0	33.5	19.2
3	3	676	WM	45.5	52.1	0	0	0	0	0	0	31	45.6
3	4	676	WM	45	54.3	0	0	0	0	0	0	34.5	45.6
4	1	676	WM	30.5	57.2	0	0	20.5	60	0	0	28	63.1
4	2	676	WM	37	56.4	0	0	0	0	0	0	28.5	47
4	3	676	WM	28.5	27.3	0	0	0	0	0	0	48.5	24
4	4	676	WM	39	29.6	0	0	0	0	0	0	43	44
5	1	676	WM	0	0	54	49.1	0	0	0	0	36	65.3
5	2	676	WM	29.5	49.7	12.5	73	0	0	0	0	38.5	81
5	3	676	WM	37.5	57.4	22	64.6	0	0	0	0	26	59.1
5	4	676	WM	41.5	51.6	8	57.4	0	0	0	0	34.5	67.2
6	1	676	WM	44.5	63.3	4.5	34.6	0	0	0	0	35	76.6
6	2	676	WM	46.5	46.8	3	23	0	0	0	0	34	57.8
6	3	676	WM	53.5	55	0	0	0	0	0	0	34.5	71.7
6	4	676	WM	51	59.3	0	0	0	0	0	0	34.5	64
7	1	676	WM	21	50.3	0	0	0	0	0	0	62	72.5
7	2	676	WM	52	56	0	0	0	0	0	0	35.5	86.5
7	3	676	WM	47.5	78	6	52	0	0	0	0	35.5	57
7	4	676	WM	49.5	87.9	0	0	0	0	0	0	36.5	84.4
8	1	676	WM	0	0	48.5	38.6	0	0	0	0	33	74
8	2	676	WM	10	39	29.5	33	0	0	0	0	34	34.3
8	3	676	WM	25.5	64	19	20	0	0	0	0	40	53.7
8	4	676	WM	0	0	48	19	0	0	0	0	33.5	56.7
9	1	676	WM	49.5	56.6	0	0	0	0	0	0	34.5	68
9	2	676	WM	47	55.8	0	0	0	0	0	0	34.5	65
9	3	676	WM	49	51.4	0	0	0	0	0	0	36	92
9	4	676	WM	47.5	50.3	0	0	0	0	0	0	33.5	67
10	1	676	WM	76.5	49.1	0	0	0	0	0	0	0	0
10	2	676	WM	51	55.8	0	0	0	0	0	0	36.5	86.9
10	3	676	WM	51.5	58	0	0	0	0	0	0	36.5	73.6
10	4	676	WM	40.5	65	0	0	0	0	0	0	40.5	75.6
1	1	200	WOM	54	55.5	0	0	0	0	0	0	0	0
1	2	200	WOM	56	63.9	0	0	0	0	0	0	0	0
1	3	200	WOM	55	57.8	0	0	0	0	0	0	0	0
1	4	200	WOM	56	59	0	0	0	0	0	0	0	0
2	1	200	WOM	55	72.8	0	0	0	0	0	0	0	0
2	2	200	WOM	54.5	64	0	0	0	0	0	0	0	0
2	3	200	WOM	54	64.8	0	0	0	0	0	0	0	0
2	4	200	WOM	54.5	60.4	0	0	0	0	0	0	0	0
3	1	200	WOM	66	51	0	0	0	0	0	0	0	0
3	2	200	WOM	63	56.9	0	0	0	0	0	0	0	0
3	3	200	WOM	56	68.8	2.5	43	0	0	0	0	0	0
3	4	200	WOM	65.5	55.8	0	0	0	0	0	0	0	0
4	1	200	WOM	54.5	75.5	0	0	19	50	0	0	0	0
4	2	200	WOM	53.5	60.6	0	0	0	0	0	0	0	0
4	3	200	WOM	46	64.4	0	0	0	0	0	0	0	0
4	4	200	WOM	47	69.6	0	0	0	0	0	0	0	0
5	1	200	WOM	17	32	54.5	47.8	18.5	31.3	0	0	0	0
5	2	200	WOM	31	46.5	30.5	66.3	0	0	0	0	0	0
5	3	200	WOM	23	41.7	31	44	0	0	0	0	0	0
5	4	200	WOM	52.5	58.8	8.5	52.9	0	0	0	0	1.5	52
6	1	200	WOM	70	58.3	0	0	0	0	0	0	0	0
6	2	200	WOM	43	57.1	27	25.7	0	0	0	0	0	0
6	3	200	WOM	40	61.7	27.5	27	2.5	27	0	0	0	0
6	4	200	WOM	67	65	2.5	28	4.5	34	0	0	0	0
7	1	200	WOM	59	84.5	0	0	0	0	0	0	0	0
7	2	200	WOM	54.5	95.5	0	0	0	0	0	0	0	0
7	3	200	WOM	59	89.8	0	0	0	0	0	0	0	0
7	4	200	WOM	59.5	94.8	0	0	0	0	0	0	0	0
8	1	200	WOM	23	49.3	24.5	17.2	0	0	0	0	0	0
8	2	200	WOM	37	23.5	28	23.3	0	0	0	0	0	0
8	3	200	WOM	22	43	25	24	0	0	0	0	0	0
8	4	200	WOM	27	31	25	11	0	0	0	0	0	0
9	1	200	WOM	49.5	46.9	18	33	0	0	0	0	0	0
9	2	200	WOM	6.5	43	58.5	39	0	0	0	0	0	0
9	3	200	WOM	48	54	14.5	34.4	0	0	0	0	3.5	30
9	4	200	WOM	67	55	0	0	0	0	0	0	0	0
10	1	200	WOM	34.5	56.5	26	54	12	45	0	0	0	0
10	2	200	WOM	47	68.2	14.5	71	15.5	63.4	0	0	0	0
10	3	200	WOM	0	0	53.5	57.3	13	58	0	0	0	0
10	4	200	WOM	41.5	74.2	15.5	72.7	0	0	0	0	0	0
1	1	100	WM	0	0	10.5	48	0	0	0	0	39	51
1	2	100	WM	15.5	60	0	0	0	0	0	0	36	53.6
1	3	100	WM	10.5	49.7	2.5	30	18	21	0	0	36.5	67.3
1	4	100	WM	2	39	4	46	0	0	0	0	48.5	60.1
2	1	100	WM	8	51	0	0	0	0	14.5	52	51.5	66.6
2	2	100	WM	12	62	0	0	0	0	0	0	38.5	65.2
2	3	100	WM	4	55	0	0	0	0	31	40	41	64.3
2	4	100	WM	11	59	0	0	0	0	25	45	37	64
3	1	100	WM	32	30.6	0	0	0	0	10	10	8.5	45.3
3	2	100	WM	30.5	38.5	0	0	0	0	31	22.8	5.5	26
3	3	100	WM	0	0	7.5	15	0	0	6	27	42.5	42.8
3	4	100	WM	8	35	0	0	0	0	15.5	27.3	55	35.4
4	1	100	WM	36.5	43.1	8.5	44.4	0	0	27	45.9	0	0
4	2	100	WM	0	0	0	0	0	0	0	0	39.5	75.9
4	3	100	WM	0	0	11	58	29	70	0	0	30	42
4	4	100	WM	32.5	20.3	0	0	0	0	0	0	0	0
5	1	100	WM	0	0	28.5	42.3	0	0	34.5	45.5	21	53.1
5	2	100	WM	0	0	17.5	66.8	0	0	13.5	39	43	74.6
5	3	100	WM	0	0	21	53	0	0	35	63.1	26.5	75.3
5	4	100	WM	0	0	25	62.7	0	0	14	51.5	28.5	73.8
6	1	100	WM	31	68.2	5.5	41.6	0	0	11.5	47.9	26.5	25.5
6	2	100	WM	20.5	59	0	0	1	32	13.5	31	34	41.7
6	3	100	WM	19.5	54	4.5	35	0	0	11.5	30	31	48
6	4	100	WM	16	68	4.5	27	0	0	19	31	30	59
7	1	100	WM	9.5	35	10.5	39.3	0	0	14	48.1	38	57.2
7	2	100	WM	4	32	15.5	57.3	0	0	6.5	36.9	36	88
7	3	100	WM	8.5	69	19.5	61.1	0	0	11.5	32	43.5	58.5
7	4	100	WM	21	80	0	0	0	0	0	0	44.5	65.1
8	1	100	WM	4.5	32	14.5	41	0	0	13	26.5	54.5	61.7
8	2	100	WM	0	0	0	0	4.5	32	0	0	75	58.8
8	3	100	WM	0	0	9.5	20	0	0	0	0	61	45.9
8	4	100	WM	0	0	16	25	0	0	0	0	42	42.8
9	1	100	WM	0	0	39	66.7	0	0	12	34	29.5	45
9	2	100	WM	0	0	18.5	38	0	0	21	21.7	39	51.7
9	3	100	WM	0	0	10	40.3	0	0	24.5	21	46.5	42
9	4	100	WM	0	0	27.5	56.2	0	0	18.5	29.4	34	54.7
10	1	100	WM	0	0	11	41	0	0	0	0	36.5	56.3
10	2	100	WM	0	0	12	68.2	9	61.5	0	0	46	80.5
10	3	100	WM	0	0	11.5	62	14	59.3	0	0	40.5	66.4
10	4	100	WM	0	0	5	63	26	68.3	0	0	51.5	74

## Sheet: 3way anova performance panel(2)
Data of Daggressive and Saggressive were analysed using only two groups, WOM and WM
Panellist	Replication	Animal	Group	Daggressive	Saggressive
1	1	68	WOM	0	0
1	2	68	WOM	0	0
1	3	68	WOM	0	0
1	4	68	WOM	0	0
2	1	68	WOM	0	0
2	2	68	WOM	0	0
2	3	68	WOM	0	0
2	4	68	WOM	0	0
3	1	68	WOM	0	0
3	2	68	WOM	0	0
3	3	68	WOM	0	0
3	4	68	WOM	0	0
4	1	68	WOM	0	0
4	2	68	WOM	0	0
4	3	68	WOM	0	0
4	4	68	WOM	0	0
5	1	68	WOM	0	0
5	2	68	WOM	0	0
5	3	68	WOM	0	0
5	4	68	WOM	0	0
6	1	68	WOM	0	0
6	2	68	WOM	0	0
6	3	68	WOM	0	0
6	4	68	WOM	0	0
7	1	68	WOM	0	0
7	2	68	WOM	0	0
7	3	68	WOM	0	0
7	4	68	WOM	0	0
8	1	68	WOM	0	0
8	2	68	WOM	0	0
8	3	68	WOM	0	0
8	4	68	WOM	0	0
9	1	68	WOM	0	0
9	2	68	WOM	0	0
9	3	68	WOM	0	0
9	4	68	WOM	0	0
10	1	68	WOM	0	0
10	2	68	WOM	0	0
10	3	68	WOM	0	0
10	4	68	WOM	0	0
1	1	69	WOM	24	27.8
1	2	69	WOM	18	52
1	3	69	WOM	19	61
1	4	69	WOM	13	72
2	1	69	WOM	30.5	52.4
2	2	69	WOM	31	82.9
2	3	69	WOM	26	53
2	4	69	WOM	30.5	51
3	1	69	WOM	12	25
3	2	69	WOM	9.5	11.7
3	3	69	WOM	16	23.9
3	4	69	WOM	9	20.7
4	1	69	WOM	0	0
4	2	69	WOM	0	0
4	3	69	WOM	61	5.4
4	4	69	WOM	30.5	7
5	1	69	WOM	24	50
5	2	69	WOM	13	59
5	3	69	WOM	9.5	63.2
5	4	69	WOM	11.5	76.6
6	1	69	WOM	0	0
6	2	69	WOM	4	34
6	3	69	WOM	6.5	23
6	4	69	WOM	8.5	23
7	1	69	WOM	5.5	45
7	2	69	WOM	28.5	83
7	3	69	WOM	28.5	79
7	4	69	WOM	7.5	40.1
8	1	69	WOM	11	19
8	2	69	WOM	10	34
8	3	69	WOM	32	39
8	4	69	WOM	18	26
9	1	69	WOM	8.5	45.4
9	2	69	WOM	8	38
9	3	69	WOM	11	42
9	4	69	WOM	9	44.2
10	1	69	WOM	12.5	61
10	2	69	WOM	8	74
10	3	69	WOM	33.5	64
10	4	69	WOM	10	67
1	1	506	WOM	46.5	26.5
1	2	506	WOM	18	73.5
1	3	506	WOM	19	75.1
1	4	506	WOM	20	82
2	1	506	WOM	23.5	86
2	2	506	WOM	30	97.2
2	3	506	WOM	25.5	97
2	4	506	WOM	17.5	95.8
3	1	506	WOM	12	80.5
3	2	506	WOM	14.5	71.1
3	3	506	WOM	16	58.3
3	4	506	WOM	14	63.3
4	1	506	WOM	0	0
4	2	506	WOM	47	41.9
4	3	506	WOM	47.5	68.5
4	4	506	WOM	61	66.3
5	1	506	WOM	36	82
5	2	506	WOM	23	75.5
5	3	506	WOM	27.5	89.5
5	4	506	WOM	18	87.6
6	1	506	WOM	14	57
6	2	506	WOM	15	66
6	3	506	WOM	13	48
6	4	506	WOM	15.5	33
7	1	506	WOM	21	84.2
7	2	506	WOM	31	80.1
7	3	506	WOM	15.5	68.5
7	4	506	WOM	17	52
8	1	506	WOM	34	16.4
8	2	506	WOM	38.5	43.4
8	3	506	WOM	22	51.5
8	4	506	WOM	21	39
9	1	506	WOM	14.5	61
9	2	506	WOM	15.5	61.4
9	3	506	WOM	28.5	37
9	4	506	WOM	15	81.5
10	1	506	WOM	18.5	63
10	2	506	WOM	22.5	59.6
10	3	506	WOM	27	80.4
10	4	506	WOM	70.4	74
1	1	517	WOM	0	0
1	2	517	WOM	22	68
1	3	517	WOM	4.5	64
1	4	517	WOM	0	0
2	1	517	WOM	23.5	9
2	2	517	WOM	0	0
2	3	517	WOM	0	0
2	4	517	WOM	0	0
3	1	517	WOM	0	0
3	2	517	WOM	0	0
3	3	517	WOM	0	0
3	4	517	WOM	0	0
4	1	517	WOM	0	0
4	2	517	WOM	0	0
4	3	517	WOM	0	0
4	4	517	WOM	0	0
5	1	517	WOM	0	0
5	2	517	WOM	0	0
5	3	517	WOM	0	0
5	4	517	WOM	0	0
6	1	517	WOM	0	0
6	2	517	WOM	1.5	41
6	3	517	WOM	0	0
6	4	517	WOM	0	0
7	1	517	WOM	0	0
7	2	517	WOM	0	0
7	3	517	WOM	0	0
7	4	517	WOM	0	0
8	1	517	WOM	0	0
8	2	517	WOM	0	0
8	3	517	WOM	0	0
8	4	517	WOM	0	0
9	1	517	WOM	0	0
9	2	517	WOM	0	0
9	3	517	WOM	3.5	26
9	4	517	WOM	6	31
10	1	517	WOM	0	0
10	2	517	WOM	0	0
10	3	517	WOM	0	0
10	4	517	WOM	0	0
1	1	520	WM	24.5	19.3
1	2	520	WM	30.5	64
1	3	520	WM	28.5	60.2
1	4	520	WM	23.5	71.8
2	1	520	WM	29	50
2	2	520	WM	0	0
2	3	520	WM	0	0
2	4	520	WM	0	0
3	1	520	WM	17	32
3	2	520	WM	16	16.7
3	3	520	WM	12	22
3	4	520	WM	14.5	12.9
4	1	520	WM	0	0
4	2	520	WM	30	26
4	3	520	WM	22.5	34
4	4	520	WM	27	13.8
5	1	520	WM	18.5	53
5	2	520	WM	17	37
5	3	520	WM	17	44
5	4	520	WM	16	49.8
6	1	520	WM	6.5	46
6	2	520	WM	19.5	35
6	3	520	WM	18.5	27
6	4	520	WM	18.5	24
7	1	520	WM	10	28.5
7	2	520	WM	23	51.3
7	3	520	WM	23	39
7	4	520	WM	24	42.7
8	1	520	WM	16	12
8	2	520	WM	23	38.1
8	3	520	WM	12.5	16
8	4	520	WM	0	0
9	1	520	WM	13.5	34.7
9	2	520	WM	3.5	3
9	3	520	WM	0	0
9	4	520	WM	10	28
10	1	520	WM	8.5	73
10	2	520	WM	18.5	72.2
10	3	520	WM	13	75
10	4	520	WM	11	57
1	1	534	WOM	21.5	47
1	2	534	WOM	16.5	54.8
1	3	534	WOM	26.5	59.5
1	4	534	WOM	28	48
2	1	534	WOM	0	0
2	2	534	WOM	0	0
2	3	534	WOM	0	0
2	4	534	WOM	0	0
3	1	534	WOM	25.5	35.9
3	2	534	WOM	7.5	15
3	3	534	WOM	5.5	11
3	4	534	WOM	26.5	18.3
4	1	534	WOM	0	0
4	2	534	WOM	32	11
4	3	534	WOM	33.5	36
4	4	534	WOM	20.5	3
5	1	534	WOM	33	62
5	2	534	WOM	26	49.9
5	3	534	WOM	25.5	37.4
5	4	534	WOM	11.5	41.2
6	1	534	WOM	24.5	36.2
6	2	534	WOM	19.5	35.6
6	3	534	WOM	16.5	21
6	4	534	WOM	12.5	30
7	1	534	WOM	0	0
7	2	534	WOM	21.5	46.6
7	3	534	WOM	19.5	18.4
7	4	534	WOM	14	15.6
8	1	534	WOM	26.5	36.5
8	2	534	WOM	16	5
8	3	534	WOM	0	0
8	4	534	WOM	7.5	30
9	1	534	WOM	4	22
9	2	534	WOM	.	.
9	3	534	WOM	4	6
9	4	534	WOM	27.5	12
10	1	534	WOM	0	0
10	2	534	WOM	22.5	66.5
10	3	534	WOM	0	0
10	4	534	WOM	26.5	63
1	1	536	WM	0	0
1	2	536	WM	0	0
1	3	536	WM	0	0
1	4	536	WM	0	0
2	1	536	WM	0	0
2	2	536	WM	0	0
2	3	536	WM	0	0
2	4	536	WM	0	0
3	1	536	WM	0	0
3	2	536	WM	0	0
3	3	536	WM	0	0
3	4	536	WM	0	0
4	1	536	WM	0	0
4	2	536	WM	0	0
4	3	536	WM	0	0
4	4	536	WM	0	0
5	1	536	WM	0	0
5	2	536	WM	0	0
5	3	536	WM	0	0
5	4	536	WM	0	0
6	1	536	WM	0	0
6	2	536	WM	0	0
6	3	536	WM	0	0
6	4	536	WM	0	0
7	1	536	WM	0	0
7	2	536	WM	0	0
7	3	536	WM	0	0
7	4	536	WM	0	0
8	1	536	WM	0	0
8	2	536	WM	0	0
8	3	536	WM	0	0
8	4	536	WM	0	0
9	1	536	WM	0	0
9	2	536	WM	0	0
9	3	536	WM	0	0
9	4	536	WM	0	0
10	1	536	WM	0	0
10	2	536	WM	0	0
10	3	536	WM	0	0
10	4	536	WM	0	0
1	1	538	WM	0	0
1	2	538	WM	0	0
1	3	538	WM	0	0
1	4	538	WM	0	0
2	1	538	WM	0	0
2	2	538	WM	0	0
2	3	538	WM	0	0
2	4	538	WM	0	0
3	1	538	WM	0	0
3	2	538	WM	0	0
3	3	538	WM	0	0
3	4	538	WM	0	0
4	1	538	WM	0	0
4	2	538	WM	0	0
4	3	538	WM	0	0
4	4	538	WM	0	0
5	1	538	WM	0	0
5	2	538	WM	0	0
5	3	538	WM	0	0
5	4	538	WM	0	0
6	1	538	WM	0	0
6	2	538	WM	0	0
6	3	538	WM	0	0
6	4	538	WM	0	0
7	1	538	WM	0	0
7	2	538	WM	0	0
7	3	538	WM	0	0
7	4	538	WM	0	0
8	1	538	WM	0	0
8	2	538	WM	0	0
8	3	538	WM	0	0
8	4	538	WM	0	0
9	1	538	WM	0	0
9	2	538	WM	0	0
9	3	538	WM	0	0
9	4	538	WM	0	0
10	1	538	WM	0	0
10	2	538	WM	0	0
10	3	538	WM	0	0
10	4	538	WM	0	0
1	1	585	WOM	37.5	66.6
1	2	585	WOM	36.5	55.4
1	3	585	WOM	39	60.4
1	4	585	WOM	37	63.1
2	1	585	WOM	35.5	64.2
2	2	585	WOM	29	67.1
2	3	585	WOM	23	54.6
2	4	585	WOM	35.5	57
3	1	585	WOM	33	65.3
3	2	585	WOM	31	29.6
3	3	585	WOM	46.5	23.5
3	4	585	WOM	45.5	23.7
4	1	585	WOM	31.5	1.1
4	2	585	WOM	33.5	26
4	3	585	WOM	45.5	35
4	4	585	WOM	53	12.1
5	1	585	WOM	33	76.9
5	2	585	WOM	40	42
5	3	585	WOM	19.5	37
5	4	585	WOM	41	57.4
6	1	585	WOM	30	30.5
6	2	585	WOM	29	29.2
6	3	585	WOM	32.5	24
6	4	585	WOM	17	20
7	1	585	WOM	36	73
7	2	585	WOM	35	85.4
7	3	585	WOM	33.5	56.5
7	4	585	WOM	28	69.2
8	1	585	WOM	23	48.7
8	2	585	WOM	33.5	31.4
8	3	585	WOM	36	18.9
8	4	585	WOM	37.5	22.4
9	1	585	WOM	32.5	27
9	2	585	WOM	25.5	46.7
9	3	585	WOM	27	43.8
9	4	585	WOM	29.5	33
10	1	585	WOM	26	70
10	2	585	WOM	21.5	53.8
10	3	585	WOM	11.5	55
10	4	585	WOM	31.5	53.7
1	1	591	WM	0	0
1	2	591	WM	0	0
1	3	591	WM	0	0
1	4	591	WM	0	0
2	1	591	WM	0	0
2	2	591	WM	0	0
2	3	591	WM	0	0
2	4	591	WM	0	0
3	1	591	WM	0	0
3	2	591	WM	0	0
3	3	591	WM	0	0
3	4	591	WM	0	0
4	1	591	WM	0	0
4	2	591	WM	0	0
4	3	591	WM	0	0
4	4	591	WM	0	0
5	1	591	WM	0	0
5	2	591	WM	0	0
5	3	591	WM	0	0
5	4	591	WM	0	0
6	1	591	WM	0	0
6	2	591	WM	0	0
6	3	591	WM	0	0
6	4	591	WM	0	0
7	1	591	WM	0	0
7	2	591	WM	0	0
7	3	591	WM	0	0
7	4	591	WM	0	0
8	1	591	WM	0	0
8	2	591	WM	0	0
8	3	591	WM	0	0
8	4	591	WM	0	0
9	1	591	WM	0	0
9	2	591	WM	0	0
9	3	591	WM	0	0
9	4	591	WM	0	0
10	1	591	WM	0	0
10	2	591	WM	0	0
10	3	591	WM	0	0
10	4	591	WM	0	0
1	1	621	WOM	35.5	53.6
1	2	621	WOM	33	55
1	3	621	WOM	33	64.4
1	4	621	WOM	30	67
2	1	621	WOM	27	57.2
2	2	621	WOM	25	67
2	3	621	WOM	28.5	60
2	4	621	WOM	32.5	68
3	1	621	WOM	29.5	28.4
3	2	621	WOM	30	18.6
3	3	621	WOM	29.5	16.8
3	4	621	WOM	32	11.3
4	1	621	WOM	37.5	47
4	2	621	WOM	38.5	29.6
4	3	621	WOM	35	38
4	4	621	WOM	36	11
5	1	621	WOM	11.5	57.9
5	2	621	WOM	33	79.9
5	3	621	WOM	29	68
5	4	621	WOM	26	66.1
6	1	621	WOM	23.5	53.1
6	2	621	WOM	24.5	29.6
6	3	621	WOM	20	66.8
6	4	621	WOM	27	31
7	1	621	WOM	20.5	53
7	2	621	WOM	30.5	78
7	3	621	WOM	30.5	64.6
7	4	621	WOM	24	71.4
8	1	621	WOM	31	69.3
8	2	621	WOM	32	67.1
8	3	621	WOM	31	48.8
8	4	621	WOM	34	32
9	1	621	WOM	29	41.3
9	2	621	WOM	23	34
9	3	621	WOM	27.5	40.5
9	4	621	WOM	22	71.4
10	1	621	WOM	0	0
10	2	621	WOM	19	41.3
10	3	621	WOM	27.5	64.2
10	4	621	WOM	5	61
1	1	634	WM	0	0
1	2	634	WM	20	56
1	3	634	WM	13.5	33
1	4	634	WM	26.5	53.5
2	1	634	WM	0	0
2	2	634	WM	0	0
2	3	634	WM	0	0
2	4	634	WM	0	0
3	1	634	WM	24.5	19
3	2	634	WM	18.5	22.8
3	3	634	WM	0	0
3	4	634	WM	0	0
4	1	634	WM	0	0
4	2	634	WM	58	27.9
4	3	634	WM	0	0
4	4	634	WM	0	0
5	1	634	WM	0	0
5	2	634	WM	0	0
5	3	634	WM	24	31
5	4	634	WM	0	0
6	1	634	WM	0	0
6	2	634	WM	0	0
6	3	634	WM	0	0
6	4	634	WM	0	0
7	1	634	WM	0	0
7	2	634	WM	0	0
7	3	634	WM	18.5	41.3
7	4	634	WM	16.5	50.9
8	1	634	WM	5.5	25
8	2	634	WM	6	44.7
8	3	634	WM	15.5	30
8	4	634	WM	5.5	30
9	1	634	WM	0	0
9	2	634	WM	30	37
9	3	634	WM	0	0
9	4	634	WM	0	0
10	1	634	WM	11	50
10	2	634	WM	0	0
10	3	634	WM	0	0
10	4	634	WM	0	0
1	1	661	WM	0	0
1	2	661	WM	0	0
1	3	661	WM	0	0
1	4	661	WM	0	0
2	1	661	WM	0	0
2	2	661	WM	0	0
2	3	661	WM	0	0
2	4	661	WM	0	0
3	1	661	WM	0	0
3	2	661	WM	0	0
3	3	661	WM	0	0
3	4	661	WM	0	0
4	1	661	WM	0	0
4	2	661	WM	0	0
4	3	661	WM	0	0
4	4	661	WM	0	0
5	1	661	WM	0	0
5	2	661	WM	0	0
5	3	661	WM	0	0
5	4	661	WM	0	0
6	1	661	WM	0	0
6	2	661	WM	0	0
6	3	661	WM	0	0
6	4	661	WM	0	0
7	1	661	WM	0	0
7	2	661	WM	0	0
7	3	661	WM	0	0
7	4	661	WM	0	0
8	1	661	WM	0	0
8	2	661	WM	0	0
8	3	661	WM	0	0
8	4	661	WM	0	0
9	1	661	WM	0	0
9	2	661	WM	0	0
9	3	661	WM	0	0
9	4	661	WM	0	0
10	1	661	WM	0	0
10	2	661	WM	0	0
10	3	661	WM	0	0
10	4	661	WM	0	0
1	1	662	WM	0	0
1	2	662	WM	0	0
1	3	662	WM	0	0
1	4	662	WM	0	0
2	1	662	WM	0	0
2	2	662	WM	0	0
2	3	662	WM	0	0
2	4	662	WM	0	0
3	1	662	WM	0	0
3	2	662	WM	0	0
3	3	662	WM	0	0
3	4	662	WM	0	0
4	1	662	WM	0	0
4	2	662	WM	0	0
4	3	662	WM	0	0
4	4	662	WM	0	0
5	1	662	WM	0	0
5	2	662	WM	0	0
5	3	662	WM	0	0
5	4	662	WM	0	0
6	1	662	WM	0	0
6	2	662	WM	0	0
6	3	662	WM	0	0
6	4	662	WM	0	0
7	1	662	WM	0	0
7	2	662	WM	0	0
7	3	662	WM	0	0
7	4	662	WM	0	0
8	1	662	WM	0	0
8	2	662	WM	0	0
8	3	662	WM	0	0
8	4	662	WM	0	0
9	1	662	WM	0	0
9	2	662	WM	0	0
9	3	662	WM	0	0
9	4	662	WM	0	0
10	1	662	WM	0	0
10	2	662	WM	0	0
10	3	662	WM	0	0
10	4	662	WM	0	0
1	1	674	WOM	34	49
1	2	674	WOM	29.5	48.7
1	3	674	WOM	30.5	61.2
1	4	674	WOM	30	54.5
2	1	674	WOM	0	0
2	2	674	WOM	26.5	57
2	3	674	WOM	0	0
2	4	674	WOM	30	49
3	1	674	WOM	29.5	27.2
3	2	674	WOM	5.5	5
3	3	674	WOM	0	0
3	4	674	WOM	11	15.8
4	1	674	WOM	0	0
4	2	674	WOM	32	49
4	3	674	WOM	0	0
4	4	674	WOM	0	0
5	1	674	WOM	0	0
5	2	674	WOM	0	0
5	3	674	WOM	0	0
5	4	674	WOM	0	0
6	1	674	WOM	19	46.4
6	2	674	WOM	0	0
6	3	674	WOM	9.5	24
6	4	674	WOM	21	22
7	1	674	WOM	0	0
7	2	674	WOM	9.5	13
7	3	674	WOM	26.5	44.4
7	4	674	WOM	16.5	25.1
8	1	674	WOM	5.5	12
8	2	674	WOM	5.5	26
8	3	674	WOM	0	0
8	4	674	WOM	0	0
9	1	674	WOM	8.5	13
9	2	674	WOM	4	4
9	3	674	WOM	23.5	10.9
9	4	674	WOM	20.5	14.3
10	1	674	WOM	0	0
10	2	674	WOM	0	0
10	3	674	WOM	0	0
10	4	674	WOM	0	0
1	1	676	WM	0	0
1	2	676	WM	5.5	49
1	3	676	WM	4.5	51
1	4	676	WM	5.5	52.8
2	1	676	WM	0	0
2	2	676	WM	0	0
2	3	676	WM	0	0
2	4	676	WM	0	0
3	1	676	WM	5	27
3	2	676	WM	4	8
3	3	676	WM	4	24
3	4	676	WM	4.5	23
4	1	676	WM	0	0
4	2	676	WM	0	0
4	3	676	WM	0	0
4	4	676	WM	0	0
5	1	676	WM	0	0
5	2	676	WM	9.5	62
5	3	676	WM	4.5	59
5	4	676	WM	4	53
6	1	676	WM	4	42
6	2	676	WM	3.5	34
6	3	676	WM	0	0
6	4	676	WM	2.5	21
7	1	676	WM	7	36.7
7	2	676	WM	0	0
7	3	676	WM	0	0
7	4	676	WM	3	19
8	1	676	WM	0	0
8	2	676	WM	8	22
8	3	676	WM	0	0
8	4	676	WM	0	0
9	1	676	WM	4	36.1
9	2	676	WM	6.5	44
9	3	676	WM	3.5	45
9	4	676	WM	5	36
10	1	676	WM	7.5	43
10	2	676	WM	0	0
10	3	676	WM	0	0
10	4	676	WM	6.5	68
1	1	200	WOM	30.5	41.2
1	2	200	WOM	26.5	48.9
1	3	200	WOM	28.5	54.9
1	4	200	WOM	27.5	54.5
2	1	200	WOM	28	65
2	2	200	WOM	28	70
2	3	200	WOM	29	58.6
2	4	200	WOM	25.5	53
3	1	200	WOM	15	21.4
3	2	200	WOM	15	11.8
3	3	200	WOM	24	16.8
3	4	200	WOM	12	38.6
4	1	200	WOM	0	0
4	2	200	WOM	24.5	10
4	3	200	WOM	35	30
4	4	200	WOM	34.5	18
5	1	200	WOM	0	0
5	2	200	WOM	21.5	51
5	3	200	WOM	30.5	50.4
5	4	200	WOM	18	34.2
6	1	200	WOM	14.5	45.7
6	2	200	WOM	14.5	50
6	3	200	WOM	17	51.1
6	4	200	WOM	11.5	30
7	1	200	WOM	26	50.9
7	2	200	WOM	30	55.7
7	3	200	WOM	25	57
7	4	200	WOM	23	41.9
8	1	200	WOM	33.5	37.1
8	2	200	WOM	18.5	32.4
8	3	200	WOM	34	21
8	4	200	WOM	27.5	9
9	1	200	WOM	19	17
9	2	200	WOM	21	18
9	3	200	WOM	20.5	21
9	4	200	WOM	19.5	35
10	1	200	WOM	13.5	43.3
10	2	200	WOM	8.5	60.8
10	3	200	WOM	17.5	54
10	4	200	WOM	24.5	66.8
1	1	100	WM	33	49.8
1	2	100	WM	32	49.9
1	3	100	WM	0	0
1	4	100	WM	27.5	55
2	1	100	WM	0	0
2	2	100	WM	28	65
2	3	100	WM	0	0
2	4	100	WM	0	0
3	1	100	WM	31	50.5
3	2	100	WM	13.5	17.7
3	3	100	WM	25	26.1
3	4	100	WM	0	0
4	1	100	WM	0	0
4	2	100	WM	42	14.5
4	3	100	WM	0	0
4	4	100	WM	46.5	12.1
5	1	100	WM	6	58
5	2	100	WM	7	61.4
5	3	100	WM	7.5	39
5	4	100	WM	9.5	44
6	1	100	WM	14	48
6	2	100	WM	17	32
6	3	100	WM	17	35.8
6	4	100	WM	11.5	17.7
7	1	100	WM	15.5	40.3
7	2	100	WM	24	26.5
7	3	100	WM	5	37
7	4	100	WM	15.5	24.2
8	1	100	WM	0	0
8	2	100	WM	6	25
8	3	100	WM	14.5	18
8	4	100	WM	24.5	33
9	1	100	WM	6	45
9	2	100	WM	5	5
9	3	100	WM	7	21
9	4	100	WM	8.5	35
10	1	100	WM	37.5	52.2
10	2	100	WM	19.5	52.4
10	3	100	WM	21.5	58.6
10	4	100	WM	0	0
