# Supplementary material for: Can we monitor adaptation of juvenile goats to a new social environment through continuous qualitative behaviour assessment?
Source: PLoS One. 2018 Jul 6;13(7):e0200165. doi: 10.1371/journal.pone.0200165 (PMC6034840; doi:10.1371/journal.pone.0200165)
Supplement: S2 Data — (XLSX) [file pone.0200165.s002.xlsx]

## Sheet: Foglio1
Animal	Group	Time interval	Aggressive	Passive	Calm	Curious	Alert	Sociable
505	C	1	0	0	0	1	0	1
505	C	2	0	0	0	1	0	0
505	C	3	0	0	1	0	0	0
518	C	1	0	0	1	0	0	0
518	C	2	0	0	1	0	0	0
518	C	3	0	0	1	0	0	0
521	C	1	0	0	0	1	0	0
521	C	2	0	0	1	1	0	0
521	C	3	0	0	1	0	0	0
528	C	1	0	0	1	1	0	0
528	C	2	0	0	1	1	0	0
528	C	3	0	0	1	0	0	0
535	C	1	0	0	1	0	0	0
535	C	2	0	0	1	0	0	0
535	C	3	0	0	1	0	0	0
547	C	1	0	0	1	1	0	0
547	C	2	0	0	1	1	0	0
547	C	3	0	0	1	0	0	0
548	C	1	0	0	1	0	0	0
548	C	2	0	0	1	0	0	0
548	C	3	0	0	1	0	0	0
614	C	1	0	0	1	0	0	0
614	C	2	0	0	1	0	1	0
614	C	3	0	0	0	1	1	0
619	C	1	0	0	0	0	1	0
619	C	2	0	0	0	0	1	0
619	C	3	0	0	0	1	0	0
632	C	1	0	0	1	0	1	0
632	C	2	0	0	1	0	0	0
632	C	3	0	0	1	0	0	0
68	WOM	1	0	1	0	0	0	0
68	WOM	2	0	1	1	1	0	0
68	WOM	3	0	0	1	1	0	0
69	WOM	1	1	0	1	0	0	0
69	WOM	2	0	0	1	1	0	0
69	WOM	3	0	0	0	1	0	0
506	WOM	1	1	0	1	0	0	0
506	WOM	2	0	0	1	0	0	0
506	WOM	3	0	0	1	0	0	0
517	WOM	1	0	1	0	1	0	0
517	WOM	2	0	1	0	1	0	0
517	WOM	3	0	0	1	1	0	0
534	WOM	1	1	0	0	0	0	0
534	WOM	2	1	0	1	0	0	0
534	WOM	3	0	0	1	0	0	0
585	WOM	1	1	0	0	0	0	0
585	WOM	2	1	0	1	1	0	0
585	WOM	3	0	0	1	0	0	0
621	WOM	1	1	0	0	0	0	0
621	WOM	2	1	0	1	0	1	0
621	WOM	3	0	0	1	0	1	0
674	WOM	1	1	1	0	0	0	0
674	WOM	2	0	1	0	0	0	0
674	WOM	3	0	1	1	0	0	0
200	WOM	1	1	0	0	0	0	0
200	WOM	2	1	0	1	0	0	0
200	WOM	3	0	0	1	0	0	0
520	WM	1	1	0	0	0	0	0
520	WM	2	1	0	1	1	0	0
520	WM	3	0	0	1	1	1	0
536	WM	1	0	0	0	0	1	0
536	WM	2	0	0	1	0	0	0
536	WM	3	0	0	1	0	0	0
538	WM	1	0	0	0	0	1	0
538	WM	2	0	0	1	1	1	0
538	WM	3	0	0	1	0	0	0
591	WM	1	0	1	0	0	0	0
591	WM	2	0	1	0	0	1	0
591	WM	3	0	0	0	0	1	0
634	WM	1	0	1	0	0	0	0
634	WM	2	0	1	1	1	0	0
634	WM	3	0	0	1	1	1	0
661	WM	1	0	0	0	0	1	0
661	WM	2	0	0	0	0	1	0
661	WM	3	0	0	1	1	1	0
662	WM	1	0	0	0	0	1	0
662	WM	2	0	0	0	0	1	0
662	WM	3	0	0	1	0	1	0
676	WM	1	0	0	0	0	1	0
676	WM	2	0	0	1	0	1	0
676	WM	3	0	0	1	0	0	0
100	WM	1	1	0	1	0	1	0
100	WM	2	1	0	0	0	1	0
100	WM	3	0	0	0	1	1	0
	0=absence
	1=presence
