# Supplementary material for: Can we monitor adaptation of juvenile goats to a new social environment through continuous qualitative behaviour assessment?
Source: PLoS One. 2018 Jul 6;13(7):e0200165. doi: 10.1371/journal.pone.0200165 (PMC6034840; doi:10.1371/journal.pone.0200165)
Supplement: S3 Data — Animal nested into group and observer were considered to be random. (XLSX) [file pone.0200165.s003.xlsx]

## Sheet: Data for mixed analysis (1)
All descriptors apart from Aggressive
Animal	Panellist	Group	time interval (s): 1= 0-30; 2=30.5-60; 3=60.5-90	Passive	Calm	Alert	Curious	Sociable
68	1	WOM	1	0.79918	0	0	0.0368852	0.79918
68	2	WOM	1	0.72541	0	0.0491803	0.0163934	0.77459
68	3	WOM	1	0.614754	0	0.118852	0.0819672	0.782787
68	4	WOM	1	0.889344	0.00819672	0	0.0491803	0.897541
68	5	WOM	1	0.762295	0	0	0.131148	0.762295
68	6	WOM	1	0.545082	0.0327869	0.196721	0	0.77459
68	7	WOM	1	0.54918	0	0	0	0.713115
68	8	WOM	1	0.770492	0	0	0	0.770492
68	9	WOM	1	0.303279	0	0	0	0.606557
68	10	WOM	1	0.82377	0	0	0.045082	0.82377
69	1	WOM	1	0.168033	0	0	0.151639	0.168033
69	2	WOM	1	0	0.377049	0	0.0245902	0.377049
69	3	WOM	1	0	0.217213	0	0.163934	0.266393
69	4	WOM	1	0	0.045082	0.377049	0.0614754	0.422131
69	5	WOM	1	0.0532787	0.0983607	0	0.540984	0.151639
69	6	WOM	1	0	0.163934	0	0.0901639	0.163934
69	7	WOM	1	0	0	0	0	0
69	8	WOM	1	0.0491803	0	0	0	0.20082
69	9	WOM	1	0	0.22541	0.0163934	0	0.241803
69	10	WOM	1	0	0.045082	0	0.54918	0.045082
505	1	C	1	0	0	0	0.745902	0.122951
505	2	C	1	0	0.0204918	0	0.569672	0.17623
505	3	C	1	0	0	0.0368852	0.639344	0.180328
505	4	C	1	0	0.131148	0	0.598361	0.352459
505	5	C	1	0	0.262295	0	0.57377	0.319672
505	6	C	1	0	0.0409836	0.172131	0.344262	0.360656
505	7	C	1	0	0	0	0.540984	0.159836
505	8	C	1	0	0	0	0	0.77459
505	9	C	1	0	0	0	0.557377	0
505	10	C	1	0	0	0.0983607	0.70082	0.159836
506	1	WOM	1	0	0.159836	0	0.106557	0.159836
506	2	WOM	1	0.254098	0.057377	0	0	0.311475
506	3	WOM	1	0	0.102459	0	0	0.127049
506	4	WOM	1	0	0.122951	0	0	0.147541
506	5	WOM	1	0	0.409836	0	0.0163934	0.409836
506	6	WOM	1	0	0.0737705	0	0.00409836	0.0942623
506	7	WOM	1	0	0.0778689	0	0	0.0983607
506	8	WOM	1	0	0	0	0	0.196721
506	9	WOM	1	0	0.20082	0	0	0.20082
506	10	WOM	1	0.188525	0.127049	0	0	0.315574
517	1	WOM	1	0.405738	0.0491803	0	0.471311	0.454918
517	2	WOM	1	0.344262	0.241803	0	0.135246	0.586066
517	3	WOM	1	0.278689	0	0	0.528689	0.282787
517	4	WOM	1	0.467213	0.151639	0	0.295082	0.618852
517	5	WOM	1	0.42623	0.045082	0	0.454918	0.471311
517	6	WOM	1	0.282787	0	0	0.536885	0.282787
517	7	WOM	1	0.266393	0	0	0.172131	0.266393
517	8	WOM	1	0.360656	0	0	0.172131	0.360656
517	9	WOM	1	0.131148	0.180328	0	0.188525	0.336066
517	10	WOM	1	0.282787	0	0	0.631148	0.282787
518	1	C	1	0	0.704918	0	0.188525	0.72541
518	2	C	1	0	0.590164	0.135246	0	0.827869
518	3	C	1	0	0.372951	0	0.413934	0.372951
518	4	C	1	0	0.131148	0	0.614754	0.217213
518	5	C	1	0	0.946721	0	0	0.946721
518	6	C	1	0	0.159836	0.102459	0.418033	0.262295
518	7	C	1	0	0.368852	0	0	0.561475
518	8	C	1	0	0.221311	0	0	0.221311
518	9	C	1	0	0.467213	0	0	0.467213
518	10	C	1	0	0.737705	0	0.17623	0.737705
520	1	WM	1	0.0983607	0	0	0	0.168033
520	2	WM	1	0.114754	0.0327869	0.0532787	0	0.20082
520	3	WM	1	0	0	0.229508	0	0.532787
520	4	WM	1	0.188525	0	0.0737705	0	0.303279
520	5	WM	1	0.151639	0.0491803	0	0.0491803	0.286885
520	6	WM	1	0.00409836	0	0.110656	0	0.258197
520	7	WM	1	0.102459	0	0	0	0.319672
520	8	WM	1	0	0	0	0	0.139344
520	9	WM	1	0	0	0.122951	0	0.122951
520	10	WM	1	0.0327869	0	0.647541	0	0.692623
521	1	C	1	0	0.254098	0	0.688525	0.254098
521	2	C	1	0	0.52459	0	0.352459	0.52459
521	3	C	1	0	0	0	0.938525	0
521	4	C	1	0	0.389344	0.0860656	0.459016	0.47541
521	5	C	1	0	0.192623	0	0.733607	0.192623
521	6	C	1	0	0	0	0.868852	0
521	7	C	1	0	0	0	0.704918	0
521	8	C	1	0	0	0	0.348361	0
521	9	C	1	0	0	0	0.864754	0
521	10	C	1	0	0	0	0.954918	0
528	1	C	1	0	0.241803	0.192623	0.467213	0.434426
528	2	C	1	0.127049	0.331967	0.27459	0.0368852	0.782787
528	3	C	1	0	0.409836	0.045082	0.213115	0.454918
528	4	C	1	0.0737705	0.0491803	0.577869	0.106557	0.70082
528	5	C	1	0	0.704918	0	0.22541	0.704918
528	6	C	1	0	0.192623	0.483607	0	0.67623
528	7	C	1	0	0.188525	0.110656	0	0.446721
528	8	C	1	0	0	0.0204918	0	0.0204918
528	9	C	1	0	0.110656	0.151639	0	0.348361
528	10	C	1	0	0.590164	0.00819672	0.32377	0.598361
534	1	WOM	1	0.0901639	0.0860656	0	0	0.42623
534	2	WOM	1	0.331967	0	0	0	0.331967
534	3	WOM	1	0	0	0	0	0.459016
534	4	WOM	1	0	0	0	0.135246	0
534	5	WOM	1	0.0491803	0	0	0	0.241803
534	6	WOM	1	0	0	0	0	0.348361
534	7	WOM	1	0.504098	0	0	0	0.504098
534	8	WOM	1	0	0	0	0	0.0122951
534	9	WOM	1	0	0	0	0	0.045082
534	10	WOM	1	0.20082	0	0	0	0.401639
535	1	C	1	0	0.520492	0.17623	0.0614754	0.790984
535	2	C	1	0	0.233607	0	0.508197	0.233607
535	3	C	1	0.409836	0.303279	0	0.143443	0.713115
535	4	C	1	0	0.590164	0.0942623	0.122951	0.684426
535	5	C	1	0	0.631148	0.0532787	0.204918	0.684426
535	6	C	1	0	0.520492	0	0.22541	0.520492
535	7	C	1	0	0.258197	0	0.102459	0.258197
535	8	C	1	0	0.405738	0	0	0.405738
535	9	C	1	0	0.692623	0	0	0.692623
535	10	C	1	0	0.610656	0	0.0942623	0.610656
536	1	WM	1	0	0.0122951	0.831967	0	0.844262
536	2	WM	1	0	0	0.737705	0	0.737705
536	3	WM	1	0	0	0.897541	0	0.897541
536	4	WM	1	0	0.0655738	0.766393	0	0.831967
536	5	WM	1	0	0.102459	0.795082	0.0122951	0.897541
536	6	WM	1	0	0	0.758197	0	0.758197
536	7	WM	1	0	0	0.762295	0	0.762295
536	8	WM	1	0	0	0.733607	0	0.733607
536	9	WM	1	0	0	0.807377	0	0.807377
536	10	WM	1	0	0	0.860656	0	0.860656
538	1	WM	1	0	0	0.516393	0.340164	0.516393
538	2	WM	1	0	0	0.819672	0	0.819672
538	3	WM	1	0	0	0.45082	0.356557	0.45082
538	4	WM	1	0	0	0.405738	0.487705	0.405738
538	5	WM	1	0	0	0.0655738	0.770492	0.0655738
538	6	WM	1	0	0	0.75	0	0.75
538	7	WM	1	0	0	0.504098	0.163934	0.504098
538	8	WM	1	0	0	0.586066	0	0.586066
538	9	WM	1	0	0	0.790984	0	0.790984
538	10	WM	1	0	0.0163934	0.102459	0.704918	0.118852
547	1	C	1	0	0.594262	0	0.348361	0.594262
547	2	C	1	0	0.467213	0	0.266393	0.495902
547	3	C	1	0	0.143443	0	0.651639	0.143443
547	4	C	1	0	0.303279	0	0.577869	0.303279
547	5	C	1	0	0.709016	0	0.237705	0.709016
547	6	C	1	0	0.303279	0	0.512295	0.303279
547	7	C	1	0	0	0	0.52459	0
547	8	C	1	0	0.0901639	0	0.188525	0.0901639
547	9	C	1	0	0.20082	0	0.340164	0.20082
547	10	C	1	0	0.245902	0	0.684426	0.245902
548	1	C	1	0	0.934426	0	0.00819672	0.934426
548	2	C	1	0	0.82377	0	0	0.82377
548	3	C	1	0.72541	0.17623	0	0	0.901639
548	4	C	1	0	0.930328	0.0532787	0	0.983607
548	5	C	1	0	0.938525	0	0	0.938525
548	6	C	1	0	0.909836	0	0	0.909836
548	7	C	1	0	0.82377	0	0	0.82377
548	8	C	1	0	0.5	0	0	0.5
548	9	C	1	0	0.795082	0	0	0.795082
548	10	C	1	0	0.95082	0	0	0.95082
585	1	WOM	1	0	0	0	0	0
585	2	WOM	1	0	0	0	0	0
585	3	WOM	1	0	0	0	0	0.184426
585	4	WOM	1	0	0	0	0.0901639	0
585	5	WOM	1	0	0	0	0	0.0819672
585	6	WOM	1	0	0	0	0	0.0942623
585	7	WOM	1	0	0	0	0	0
585	8	WOM	1	0	0	0	0	0
585	9	WOM	1	0	0	0	0	0
585	10	WOM	1	0	0.0163934	0	0	0.0614754
591	1	WM	1	0.864754	0	0	0	0.864754
591	2	WM	1	0.504098	0.0819672	0.0409836	0	0.737705
591	3	WM	1	0.508197	0	0.168033	0	0.770492
591	4	WM	1	0.893443	0	0	0	0.897541
591	5	WM	1	0.360656	0	0.0368852	0.430328	0.397541
591	6	WM	1	0.0122951	0	0.254098	0.180328	0.459016
591	7	WM	1	0	0	0	0	0.586066
591	8	WM	1	0.512295	0	0	0	0.512295
591	9	WM	1	0	0.143443	0	0	0.454918
591	10	WM	1	0.504098	0	0.0983607	0.0655738	0.831967
614	1	C	1	0	0.704918	0.0819672	0	0.786885
614	2	C	1	0	0.852459	0	0	0.852459
614	3	C	1	0.696721	0.143443	0	0	0.840164
614	4	C	1	0	0.147541	0.795082	0	0.942623
614	5	C	1	0.110656	0.602459	0.184426	0	0.897541
614	6	C	1	0	0.663934	0	0	0.663934
614	7	C	1	0	0.811475	0	0	0.811475
614	8	C	1	0	0	0.586066	0	0.586066
614	9	C	1	0	0.836066	0	0	0.836066
614	10	C	1	0	0.934426	0	0	0.934426
619	1	C	1	0	0.0737705	0.778689	0	0.852459
619	2	C	1	0	0.803279	0.00409836	0	0.807377
619	3	C	1	0	0.266393	0.565574	0	0.831967
619	4	C	1	0	0.229508	0.729508	0	0.959016
619	5	C	1	0	0.254098	0.668033	0	0.922131
619	6	C	1	0	0.159836	0.389344	0.155738	0.54918
619	7	C	1	0	0.0614754	0.561475	0	0.622951
619	8	C	1	0	0	0.479508	0	0.479508
619	9	C	1	0	0.0614754	0.643443	0	0.704918
619	10	C	1	0	0.110656	0.75	0.0327869	0.860656
621	1	WOM	1	0.0655738	0.00819672	0	0	0.106557
621	2	WOM	1	0	0	0	0	0
621	3	WOM	1	0	0.00819672	0	0	0.430328
621	4	WOM	1	0.131148	0	0.0327869	0	0.168033
621	5	WOM	1	0.0655738	0.0122951	0	0.0122951	0.118852
621	6	WOM	1	0	0	0	0	0
621	7	WOM	1	0	0	0	0	0
621	8	WOM	1	0	0	0	0	0
621	9	WOM	1	0	0	0	0	0
621	10	WOM	1	0	0	0	0	0.0860656
632	1	C	1	0	0.389344	0.434426	0.102459	0.82377
632	2	C	1	0	0.336066	0.311475	0.147541	0.647541
632	3	C	1	0	0.680328	0.221311	0	0.901639
632	4	C	1	0	0.372951	0.418033	0.118852	0.790984
632	5	C	1	0	0.42623	0.401639	0.0819672	0.827869
632	6	C	1	0	0.172131	0.57377	0.0204918	0.745902
632	7	C	1	0	0.520492	0.188525	0	0.709016
632	8	C	1	0	0	0.672131	0	0.672131
632	9	C	1	0	0.282787	0.229508	0.0122951	0.512295
632	10	C	1	0	0.315574	0.459016	0.127049	0.77459
634	1	WM	1	0.47541	0	0	0	0.47541
634	2	WM	1	0.356557	0	0	0	0.356557
634	3	WM	1	0.0245902	0.0163934	0	0	0.717213
634	4	WM	1	0.569672	0	0	0.0122951	0.569672
634	5	WM	1	0.827869	0	0	0.0368852	0.827869
634	6	WM	1	0.0327869	0	0	0	0.495902
634	7	WM	1	0.622951	0	0	0	0.622951
634	8	WM	1	0.135246	0	0	0	0.315574
634	9	WM	1	0.217213	0	0	0	0.229508
634	10	WM	1	0.688525	0	0	0	0.688525
661	1	WM	1	0	0	0.844262	0.0204918	0.844262
661	2	WM	1	0	0	0.754098	0	0.754098
661	3	WM	1	0	0	0.860656	0	0.860656
661	4	WM	1	0	0	0.557377	0.364754	0.557377
661	5	WM	1	0	0	0.688525	0.172131	0.688525
661	6	WM	1	0	0	0.680328	0.057377	0.680328
661	7	WM	1	0	0	0.807377	0	0.807377
661	8	WM	1	0	0	0.717213	0	0.717213
661	9	WM	1	0	0	0.786885	0	0.786885
661	10	WM	1	0	0	0.909836	0	0.909836
662	1	WM	1	0	0	0.622951	0.168033	0.622951
662	2	WM	1	0	0.27459	0.442623	0	0.717213
662	3	WM	1	0	0.0696721	0.635246	0	0.704918
662	4	WM	1	0	0.0204918	0.827869	0	0.848361
662	5	WM	1	0	0.430328	0.245902	0.172131	0.67623
662	6	WM	1	0	0	0.819672	0	0.819672
662	7	WM	1	0	0.45082	0.139344	0	0.590164
662	8	WM	1	0	0	0.565574	0	0.565574
662	9	WM	1	0	0	0.684426	0	0.684426
662	10	WM	1	0	0	0.688525	0.20082	0.688525
674	1	WOM	1	0.442623	0.0327869	0	0	0.47541
674	2	WOM	1	0.471311	0.0245902	0	0	0.495902
674	3	WOM	1	0.622951	0	0	0	0.848361
674	4	WOM	1	0.868852	0.0204918	0	0	0.889344
674	5	WOM	1	0.180328	0.00409836	0	0	0.471311
674	6	WOM	1	0.118852	0	0	0	0.643443
674	7	WOM	1	0.180328	0	0	0	0.278689
674	8	WOM	1	0.163934	0	0	0	0.463115
674	9	WOM	1	0	0	0	0	0
674	10	WOM	1	0.307377	0.151639	0	0	0.5
676	1	WM	1	0	0	0.963115	0	0.963115
676	2	WM	1	0	0	0.754098	0	0.754098
676	3	WM	1	0	0.20082	0.692623	0	0.893443
676	4	WM	1	0	0.0368852	0.946721	0	0.983607
676	5	WM	1	0	0	0.92623	0	0.92623
676	6	WM	1	0	0	0.745902	0	0.745902
676	7	WM	1	0	0	0.803279	0	0.803279
676	8	WM	1	0	0	0.536885	0	0.536885
676	9	WM	1	0	0	0.872951	0	0.872951
676	10	WM	1	0	0	0.922131	0	0.922131
100	1	WM	1	0.262295	0	0.254098	0.0696721	0.516393
100	2	WM	1	0.315574	0	0.0778689	0	0.393443
100	3	WM	1	0	0	0.0655738	0	0.397541
100	4	WM	1	0.586066	0	0.0409836	0.0819672	0.627049
100	5	WM	1	0.430328	0.0614754	0.0327869	0.0122951	0.532787
100	6	WM	1	0.106557	0	0.405738	0	0.512295
100	7	WM	1	0.364754	0	0.0245902	0	0.389344
100	8	WM	1	0.102459	0	0	0	0.188525
100	9	WM	1	0	0	0.0778689	0	0.143443
100	10	WM	1	0.512295	0	0.0368852	0.213115	0.54918
200	1	WOM	1	0	0	0	0	0
200	2	WOM	1	0	0.131148	0	0	0.131148
200	3	WOM	1	0	0.0163934	0	0.00819672	0.29918
200	4	WOM	1	0	0.0163934	0.0122951	0.110656	0.180328
200	5	WOM	1	0	0.29918	0	0.0204918	0.356557
200	6	WOM	1	0	0.045082	0	0	0.045082
200	7	WOM	1	0	0	0	0	0
200	8	WOM	1	0	0	0	0	0.114754
200	9	WOM	1	0	0	0	0	0
200	10	WOM	1	0	0.172131	0.0204918	0.0327869	0.192623
68	1	WOM	2	0.333333	0.0166667	0	0.65	0.35
68	2	WOM	2	0.455556	0.227778	0	0.316667	0.683333
68	3	WOM	2	0.379167	0.366667	0	0.195833	0.804167
68	4	WOM	2	0.345833	0.654167	0	0	1
68	5	WOM	2	0.154167	0.625	0	0.220833	0.779167
68	6	WOM	2	0.2875	0.566667	0	0.145833	0.854167
68	7	WOM	2	0.341667	0.075	0	0.0666667	0.933333
68	8	WOM	2	0.854167	0	0	0.145833	0.854167
68	9	WOM	2	0.233333	0.108333	0	0.15	0.85
68	10	WOM	2	0.225	0.479167	0	0.295833	0.704167
69	1	WOM	2	0.0333333	0.1	0	0.8375	0.133333
69	2	WOM	2	0.0875	0.216667	0	0.695833	0.304167
69	3	WOM	2	0	0.104167	0	0.85	0.104167
69	4	WOM	2	0.0708333	0.779167	0	0.15	0.85
69	5	WOM	2	0.0208333	0.383333	0	0.595833	0.404167
69	6	WOM	2	0	0.170833	0	0.754167	0.170833
69	7	WOM	2	0	0	0	0.775	0
69	8	WOM	2	0.0833333	0	0	0.554167	0.133333
69	9	WOM	2	0	0.25	0.0458333	0.704167	0.295833
69	10	WOM	2	0	0.0708333	0	0.929167	0.0708333
505	1	C	2	0	0.145833	0	0.854167	0.145833
505	2	C	2	0.0416667	0.145833	0	0.8125	0.1875
505	3	C	2	0	0	0	1	0
505	4	C	2	0	0.279167	0	0.645833	0.354167
505	5	C	2	0	0.345833	0.0541667	0.6	0.4
505	6	C	2	0	0.00416667	0.120833	0.875	0.125
505	7	C	2	0	0.0375	0	0.9625	0.0375
505	8	C	2	0	0	0	0.645833	0.354167
505	9	C	2	0	0.0125	0	0.9875	0.0125
505	10	C	2	0	0.0666667	0	0.933333	0.0666667
506	1	WOM	2	0	0.975	0	0	0.975
506	2	WOM	2	0.0541667	0.875	0	0	1
506	3	WOM	2	0	0.758333	0.129167	0	0.9875
506	4	WOM	2	0	0.916667	0.0375	0	0.954167
506	5	WOM	2	0	1	0	0	1
506	6	WOM	2	0	0.8	0	0	0.8
506	7	WOM	2	0	0.8875	0	0	0.958333
506	8	WOM	2	0	0.0625	0	0.166667	0.2125
506	9	WOM	2	0	0.829167	0	0	0.829167
506	10	WOM	2	0	0.970833	0	0.0208333	0.970833
517	1	WOM	2	0.229167	0.0125	0	0.758333	0.241667
517	2	WOM	2	1	0	0	0	1
517	3	WOM	2	0.158333	0.1125	0	0.691667	0.308333
517	4	WOM	2	0.708333	0.145833	0	0.145833	0.854167
517	5	WOM	2	0.175	0.329167	0	0.495833	0.504167
517	6	WOM	2	0.3	0	0	0.7	0.3
517	7	WOM	2	0.329167	0.308333	0	0.170833	0.7
517	8	WOM	2	0.529167	0.470833	0	0	1
517	9	WOM	2	0.15	0.425	0	0.1875	0.733333
517	10	WOM	2	0.233333	0	0	0.716667	0.233333
518	1	C	2	0	0.895833	0	0.104167	0.895833
518	2	C	2	0	0.895833	0.0583333	0.0458333	0.954167
518	3	C	2	0	0.770833	0	0.229167	0.770833
518	4	C	2	0	0.270833	0	0.729167	0.270833
518	5	C	2	0	0.904167	0	0.0958333	0.904167
518	6	C	2	0	0.0916667	0.241667	0.666667	0.333333
518	7	C	2	0	0.795833	0	0	1
518	8	C	2	0	1	0	0	1
518	9	C	2	0	1	0	0	1
518	10	C	2	0	0.816667	0	0.183333	0.816667
520	1	WM	2	0.00833333	0.125	0.15	0.654167	0.283333
520	2	WM	2	0.204167	0.379167	0.0333333	0.375	0.616667
520	3	WM	2	0	0.258333	0.270833	0.408333	0.5375
520	4	WM	2	0.0791667	0.3375	0.495833	0.0875	0.9125
520	5	WM	2	0.0166667	0.608333	0	0.375	0.625
520	6	WM	2	0.05	0.3875	0.325	0.158333	0.7625
520	7	WM	2	0.191667	0.1125	0	0.525	0.3875
520	8	WM	2	0	0	0	0.608333	0.0791667
520	9	WM	2	0	0.0458333	0	0.6625	0.0458333
520	10	WM	2	0	0.3625	0.075	0.5375	0.4625
521	1	C	2	0	0.7375	0	0.2625	0.7375
521	2	C	2	0	0.566667	0	0.433333	0.566667
521	3	C	2	0	0.4125	0	0.5875	0.4125
521	4	C	2	0	0.7875	0	0.2125	0.7875
521	5	C	2	0	0.783333	0	0.216667	0.783333
521	6	C	2	0	0.4375	0	0.5625	0.4375
521	7	C	2	0	0.191667	0	0.808333	0.191667
521	8	C	2	0	0.125	0	0.875	0.125
521	9	C	2	0	0.45	0	0.55	0.45
521	10	C	2	0	0.208333	0	0.791667	0.208333
528	1	C	2	0	0.4125	0.2	0.383333	0.616667
528	2	C	2	0	0.516667	0.1	0.383333	0.616667
528	3	C	2	0	0.454167	0.2	0.345833	0.654167
528	4	C	2	0	0.404167	0.45	0.1125	0.8875
528	5	C	2	0	0.570833	0	0.429167	0.570833
528	6	C	2	0	0.429167	0.283333	0.2875	0.7125
528	7	C	2	0	0.325	0.154167	0.370833	0.629167
528	8	C	2	0	0	0.5625	0.125	0.729167
528	9	C	2	0	0.2125	0.354167	0.433333	0.566667
528	10	C	2	0	0.520833	0.0291667	0.45	0.55
534	1	WOM	2	0	0.933333	0	0.0291667	0.933333
534	2	WOM	2	0.0375	0.708333	0	0.129167	0.745833
534	3	WOM	2	0	0.3125	0.516667	0	0.975
534	4	WOM	2	0	0.266667	0.104167	0.533333	0.370833
534	5	WOM	2	0	0.708333	0.0333333	0.2375	0.745833
534	6	WOM	2	0	0.375	0.208333	0.204167	0.675
534	7	WOM	2	0.1625	0.8375	0	0	1
534	8	WOM	2	0	0.404167	0	0	0.5125
534	9	WOM	2	0	0.766667	0.0666667	0	0.875
534	10	WOM	2	0.00416667	0	0.2625	0.716667	0.266667
535	1	C	2	0	0.904167	0	0.0958333	0.904167
535	2	C	2	0	0.733333	0	0.266667	0.733333
535	3	C	2	0.129167	0.7125	0	0.158333	0.841667
535	4	C	2	0	0.8875	0	0.1125	0.8875
535	5	C	2	0	1	0	0	1
535	6	C	2	0	0.945833	0	0.0541667	0.945833
535	7	C	2	0	0.908333	0	0.0916667	0.908333
535	8	C	2	0	1	0	0	1
535	9	C	2	0	1	0	0	1
535	10	C	2	0	0.995833	0	0	0.995833
536	1	WM	2	0	0.841667	0.158333	0	1
536	2	WM	2	0	0.825	0.175	0	1
536	3	WM	2	0.795833	0.108333	0.0958333	0	1
536	4	WM	2	0	0.8	0.2	0	1
536	5	WM	2	0	0.95	0.05	0	1
536	6	WM	2	0	0.829167	0.170833	0	1
536	7	WM	2	0	0.825	0.175	0	1
536	8	WM	2	0	0	1	0	1
536	9	WM	2	0	0.829167	0.170833	0	1
536	10	WM	2	0	0.845833	0.154167	0	1
538	1	WM	2	0	0.416667	0.0625	0.520833	0.479167
538	2	WM	2	0	0.258333	0.270833	0.470833	0.529167
538	3	WM	2	0	0.220833	0.179167	0.6	0.4
538	4	WM	2	0	0.408333	0	0.591667	0.408333
538	5	WM	2	0	0.5125	0	0.4875	0.5125
538	6	WM	2	0	0.170833	0.3375	0.491667	0.508333
538	7	WM	2	0	0.2	0.3125	0.4875	0.5125
538	8	WM	2	0	0.116667	0.633333	0.25	0.75
538	9	WM	2	0	0.491667	0.4125	0.0958333	0.904167
538	10	WM	2	0	0.179167	0	0.820833	0.179167
547	1	C	2	0	0.358333	0.0375	0.604167	0.395833
547	2	C	2	0	0.816667	0.0458333	0.1375	0.8625
547	3	C	2	0	0	0.2	0.8	0.2
547	4	C	2	0	0.566667	0.025	0.408333	0.591667
547	5	C	2	0	0.8625	0.0208333	0.116667	0.883333
547	6	C	2	0	0	0.0208333	0.979167	0.0208333
547	7	C	2	0	0.291667	0	0.708333	0.291667
547	8	C	2	0	0.5125	0	0.4875	0.5125
547	9	C	2	0	0.625	0.0541667	0.320833	0.679167
547	10	C	2	0	0.129167	0.0583333	0.8125	0.1875
548	1	C	2	0	1	0	0	1
548	2	C	2	0	1	0	0	1
548	3	C	2	0.445833	0.554167	0	0	1
548	4	C	2	0	0.9875	0	0.0125	0.9875
548	5	C	2	0	1	0	0	1
548	6	C	2	0	1	0	0	1
548	7	C	2	0	1	0	0	1
548	8	C	2	0	1	0	0	1
548	9	C	2	0	1	0	0	1
548	10	C	2	0	1	0	0	1
585	1	WOM	2	0	0.175	0	0.620833	0.175
585	2	WOM	2	0.216667	0.266667	0	0	0.483333
585	3	WOM	2	0	0.395833	0	0.2875	0.604167
585	4	WOM	2	0.2125	0.0291667	0	0.529167	0.241667
585	5	WOM	2	0.0291667	0.175	0	0.695833	0.216667
585	6	WOM	2	0	0.166667	0	0.470833	0.166667
585	7	WOM	2	0.341667	0.341667	0	0	0.683333
585	8	WOM	2	0	0.1625	0	0.104167	0.1625
585	9	WOM	2	0	0.633333	0	0	0.633333
585	10	WOM	2	0.0791667	0.1	0	0.720833	0.183333
591	1	WM	2	0.2625	0	0.666667	0.0708333	0.929167
591	2	WM	2	0.383333	0.316667	0.3	0	1
591	3	WM	2	0.3375	0	0.6625	0	1
591	4	WM	2	0.4	0	0.6	0	1
591	5	WM	2	0.241667	0	0.708333	0.05	0.95
591	6	WM	2	0.358333	0.0541667	0.5625	0.025	0.975
591	7	WM	2	0	0	0.533333	0	1
591	8	WM	2	0.970833	0	0.0291667	0	1
591	9	WM	2	0.241667	0.0166667	0.658333	0	1
591	10	WM	2	0.2	0.0833333	0.695833	0	1
614	1	C	2	0	0.641667	0.2625	0.0958333	0.904167
614	2	C	2	0	0.754167	0.245833	0	1
614	3	C	2	0.658333	0	0.0458333	0.295833	0.704167
614	4	C	2	0	0.0833333	0.408333	0.508333	0.491667
614	5	C	2	0	0.633333	0	0.366667	0.633333
614	6	C	2	0	0.7125	0.2875	0	1
614	7	C	2	0	0.85	0.1	0.05	0.95
614	8	C	2	0	0	1	0	1
614	9	C	2	0	0.716667	0.283333	0	1
614	10	C	2	0	0.770833	0	0.229167	0.770833
619	1	C	2	0	0.0458333	0.8625	0.0916667	0.908333
619	2	C	2	0	0.579167	0.420833	0	1
619	3	C	2	0	0.2625	0.683333	0.0541667	0.945833
619	4	C	2	0	0.166667	0.579167	0.254167	0.745833
619	5	C	2	0	0.325	0.566667	0.108333	0.891667
619	6	C	2	0	0.233333	0.745833	0.0208333	0.979167
619	7	C	2	0	0.0333333	0.9625	0.00416667	0.995833
619	8	C	2	0	0	1	0	1
619	9	C	2	0	0.2625	0.729167	0.00833333	0.991667
619	10	C	2	0	0.2625	0.604167	0.133333	0.866667
621	1	WOM	2	0.0291667	0.204167	0.725	0	0.958333
621	2	WOM	2	0	0.6375	0.191667	0	0.829167
621	3	WOM	2	0	0.491667	0.404167	0.0208333	0.970833
621	4	WOM	2	0	0	0.895833	0.0416667	0.895833
621	5	WOM	2	0	0.941667	0.0333333	0	0.975
621	6	WOM	2	0	0.15	0.6375	0	0.7875
621	7	WOM	2	0	0.491667	0.329167	0	0.820833
621	8	WOM	2	0	0	0.479167	0	0.479167
621	9	WOM	2	0	0.1	0.691667	0	0.791667
621	10	WOM	2	0	0.983333	0	0	0.995833
632	1	C	2	0	0.991667	0	0.00833333	0.991667
632	2	C	2	0	0.870833	0	0.129167	0.870833
632	3	C	2	0	0.720833	0.25	0.0291667	0.970833
632	4	C	2	0.025	0.441667	0	0.533333	0.466667
632	5	C	2	0	0.954167	0	0.0458333	0.954167
632	6	C	2	0	0.141667	0.0583333	0.8	0.2
632	7	C	2	0	0.8375	0.0583333	0.104167	0.895833
632	8	C	2	0	0.525	0.2875	0.1875	0.8125
632	9	C	2	0	0.804167	0.1375	0.0583333	0.941667
632	10	C	2	0	0.0333333	0	0.966667	0.0333333
634	1	WM	2	0.0583333	0.725	0	0.216667	0.783333
634	2	WM	2	0.166667	0.533333	0	0.258333	0.7
634	3	WM	2	0	0.566667	0	0.145833	0.854167
634	4	WM	2	0.00416667	0.191667	0	0.7375	0.195833
634	5	WM	2	0.108333	0.316667	0	0.575	0.425
634	6	WM	2	0	0.0875	0	0.695833	0.304167
634	7	WM	2	0.1625	0.8375	0	0	1
634	8	WM	2	0.375	0.375	0	0	0.75
634	9	WM	2	0.133333	0.620833	0	0.15	0.779167
634	10	WM	2	0.0458333	0.191667	0	0.741667	0.2375
661	1	WM	2	0	0	0.858333	0.141667	0.858333
661	2	WM	2	0	0	1	0	1
661	3	WM	2	0	0	0.741667	0.258333	0.741667
661	4	WM	2	0	0	0.391667	0.608333	0.391667
661	5	WM	2	0	0.454167	0.258333	0.2875	0.7125
661	6	WM	2	0	0	0.9125	0.0875	0.9125
661	7	WM	2	0	0	1	0	1
661	8	WM	2	0	0	1	0	1
661	9	WM	2	0	0	1	0	1
661	10	WM	2	0	0	0.808333	0.191667	0.808333
662	1	WM	2	0	0	0.958333	0.0416667	0.958333
662	2	WM	2	0	0.8	0.2	0	1
662	3	WM	2	0.166667	0.333333	0.5	0	1
662	4	WM	2	0	0.0583333	0.941667	0	1
662	5	WM	2	0	0.766667	0.145833	0.0875	0.9125
662	6	WM	2	0	0.2625	0.7375	0	1
662	7	WM	2	0	0.670833	0.329167	0	1
662	8	WM	2	0	0	0.904167	0.0958333	0.904167
662	9	WM	2	0	0	1	0	1
662	10	WM	2	0	0.758333	0.241667	0	1
674	1	WOM	2	0.783333	0.0291667	0	0.133333	0.8125
674	2	WOM	2	1	0	0	0	1
674	3	WOM	2	0.916667	0	0	0.00833333	0.991667
674	4	WOM	2	0.925	0.075	0	0	1
674	5	WOM	2	0.533333	0.183333	0	0.275	0.725
674	6	WOM	2	0.804167	0	0	0	1
674	7	WOM	2	0.845833	0	0	0	0.895833
674	7	WOM	2	0.7125	0	0	0	0.9125
674	9	WOM	2	0.766667	0	0	0	0.766667
674	10	WOM	2	0.829167	0.0666667	0	0.0791667	0.904167
676	1	WM	2	0	0.529167	0.420833	0.05	0.95
676	2	WM	2	0	0.65	0.325	0.025	0.975
676	3	WM	2	0	0.758333	0.241667	0	1
676	4	WM	2	0	0.545833	0.1625	0.291667	0.708333
676	5	WM	2	0	0.745833	0.208333	0.0458333	0.954167
676	6	WM	2	0	0	0.4125	0.5875	0.4125
676	7	WM	2	0	0.733333	0.266667	0	1
676	8	WM	2	0	0.320833	0.679167	0	1
676	9	WM	2	0	0.7375	0.2625	0	1
676	10	WM	2	0	0.783333	0.216667	0	1
100	1	WM	2	0	0	0.775	0	0.775
100	2	WM	2	0.2	0.0708333	0.445833	0	0.716667
100	3	WM	2	0	0	0.733333	0	0.804167
100	4	WM	2	0.2125	0	0.620833	0.0291667	0.833333
100	5	WM	2	0.025	0.0333333	0.641667	0.0916667	0.7
100	6	WM	2	0	0	0.9125	0	0.95
100	7	WM	2	0.216667	0	0.683333	0	0.9
100	8	WM	2	0.120833	0.154167	0.179167	0	0.608333
100	9	WM	2	0	0	0.6125	0.0333333	0.695833
100	10	WM	2	0.1125	0	0.770833	0.025	0.883333
200	1	WOM	2	0	0.95	0	0	0.95
200	2	WOM	2	0	0.970833	0	0.0208333	0.970833
200	3	WOM	2	0	0.270833	0	0.658333	0.320833
200	4	WOM	2	0	0.366667	0	0.5875	0.366667
200	5	WOM	2	0	0.65	0	0.35	0.65
200	6	WOM	2	0	0.5	0	0.233333	0.5
200	7	WOM	2	0	0.833333	0	0	0.833333
200	8	WOM	2	0	0.691667	0	0	0.733333
200	9	WOM	2	0	0.858333	0	0	0.858333
200	10	WOM	2	0	0.5125	0.00833333	0.479167	0.520833
68	1	WOM	3	0	0.4875	0.175	0.3375	0.6625
68	2	WOM	3	0	0.720833	0	0.279167	0.720833
68	3	WOM	3	0.170833	0.683333	0	0.145833	0.854167
68	4	WOM	3	0.05	0.6125	0.3	0.0375	0.9625
68	5	WOM	3	0	0.708333	0	0.283333	0.716667
68	6	WOM	3	0.129167	0.679167	0	0.191667	0.808333
68	7	WOM	3	0	0.654167	0	0.2125	0.7875
68	8	WOM	3	0.5	0.208333	0	0.291667	0.708333
68	9	WOM	3	0	0.766667	0	0.233333	0.766667
68	10	WOM	3	0	0.858333	0	0.141667	0.858333
69	1	WOM	3	0.0666667	0.3	0	0.633333	0.366667
69	2	WOM	3	0.191667	0.2625	0	0.545833	0.454167
69	3	WOM	3	0	0.0666667	0	0.933333	0.0666667
69	4	WOM	3	0.191667	0.770833	0	0.0375	0.9625
69	5	WOM	3	0	0.4625	0	0.5375	0.4625
69	6	WOM	3	0	0.475	0	0.525	0.475
69	7	WOM	3	0	0	0	1	0
69	8	WOM	3	0.0583333	0	0	0.854167	0.0916667
69	9	WOM	3	0	0.354167	0	0.645833	0.354167
69	10	WOM	3	0	0.0208333	0	0.979167	0.0208333
505	1	C	3	0	0.583333	0.0875	0.075	0.925
505	2	C	3	0.00416667	0.8375	0	0.00833333	0.945833
505	3	C	3	0	0	0.1375	0.5875	0.4125
505	4	C	3	0	0.379167	0.0166667	0.0416667	0.958333
505	5	C	3	0	1	0	0	1
505	6	C	3	0	0.8375	0	0.1625	0.8375
505	7	C	3	0	0.991667	0	0.00833333	0.991667
505	8	C	3	0	0	0	1	0
505	9	C	3	0	0.870833	0	0.129167	0.870833
505	10	C	3	0	0.516667	0.025	0.204167	0.795833
506	1	WOM	3	0	1	0	0	1
506	2	WOM	3	0	0.466667	0	0.533333	0.466667
506	3	WOM	3	0	0.575	0	0.425	0.575
506	4	WOM	3	0	1	0	0	1
506	5	WOM	3	0	1	0	0	1
506	6	WOM	3	0	0.658333	0	0.341667	0.658333
506	7	WOM	3	0	0.8	0	0.2	0.8
506	8	WOM	3	0	0.85	0	0.108333	0.85
506	9	WOM	3	0	1	0	0	1
506	10	WOM	3	0	1	0	0	1
517	1	WOM	3	0	0.816667	0	0.183333	0.816667
517	2	WOM	3	0.204167	0.795833	0	0	1
517	3	WOM	3	0.0625	0.458333	0	0.416667	0.583333
517	4	WOM	3	0.0583333	0.920833	0	0.0208333	0.979167
517	5	WOM	3	0	0.929167	0	0.0708333	0.929167
517	6	WOM	3	0	0.7	0	0.3	0.7
517	7	WOM	3	0	0.758333	0	0.108333	0.891667
517	8	WOM	3	0	1	0	0	1
517	9	WOM	3	0	0.9625	0	0.0375	0.9625
517	10	WOM	3	0	0.8375	0	0.1625	0.8375
518	1	C	3	0	0.829167	0	0.170833	0.829167
518	2	C	3	0	0.845833	0	0.154167	0.845833
518	3	C	3	0	0.954167	0	0.0458333	0.954167
518	4	C	3	0	0.820833	0	0.179167	0.820833
518	5	C	3	0	0.954167	0	0.0458333	0.954167
518	6	C	3	0	0.8	0.0541667	0.145833	0.854167
518	7	C	3	0	0.975	0	0	1
518	8	C	3	0	0.879167	0	0.120833	0.879167
518	9	C	3	0	0.7625	0	0.2375	0.7625
518	10	C	3	0	1	0	0	1
520	1	WM	3	0	0.120833	0.733333	0.145833	0.854167
520	2	WM	3	0	0.483333	0.3375	0.179167	0.820833
520	3	WM	3	0	0.0333333	0.7375	0.229167	0.770833
520	4	WM	3	0	0.141667	0.858333	0	1
520	5	WM	3	0	0.195833	0.608333	0.195833	0.804167
520	6	WM	3	0	0.15	0.633333	0.216667	0.783333
520	7	WM	3	0	0.279167	0.6125	0.108333	0.891667
520	8	WM	3	0	0	0	1	0
520	9	WM	3	0	0.0375	0.666667	0.295833	0.704167
520	10	WM	3	0	0.0291667	0.566667	0.404167	0.595833
521	1	C	3	0	0.9375	0	0.0625	0.9375
521	2	C	3	0	0.9875	0	0.0125	0.9875
521	3	C	3	0	0.9	0.1	0	1
521	4	C	3	0	0.983333	0.0166667	0	1
521	5	C	3	0	1	0	0	1
521	6	C	3	0	0.983333	0	0.0166667	0.983333
521	7	C	3	0	0.991667	0	0.00833333	0.991667
521	8	C	3	0	0.975	0	0.025	0.975
521	9	C	3	0	1	0	0	1
521	10	C	3	0	1	0	0	1
528	1	C	3	0.191667	0.0375	0	0.725	0.275
528	2	C	3	0.108333	0.291667	0.0416667	0.558333	0.441667
528	3	C	3	0	0	0	1	0
528	4	C	3	0.4125	0.433333	0	0.154167	0.845833
528	5	C	3	0.0708333	0.204167	0	0.725	0.275
528	6	C	3	0	0.191667	0.00416667	0.804167	0.195833
528	7	C	3	0.104167	0.00833333	0	0.8875	0.1125
528	8	C	3	0	0	0.0416667	0.958333	0.0416667
528	9	C	3	0	0.0333333	0	0.966667	0.0333333
528	10	C	3	0	0.0291667	0	0.9375	0.0625
534	1	WOM	3	0	0.679167	0	0.320833	0.679167
534	2	WOM	3	0	0.995833	0	0.00416667	0.995833
534	3	WOM	3	0	0.620833	0.1625	0.216667	0.783333
534	4	WOM	3	0	0.5875	0.00833333	0.404167	0.595833
534	5	WOM	3	0	0.845833	0	0.154167	0.845833
534	6	WOM	3	0	0.0583333	0.0416667	0.9	0.1
534	7	WOM	3	0	1	0	0	1
534	8	WOM	3	0	1	0	0	1
534	9	WOM	3	0	0.9875	0	0.0125	0.9875
534	10	WOM	3	0	0.241667	0.0166667	0.741667	0.258333
535	1	C	3	0	1	0	0	1
535	2	C	3	0	0.554167	0	0.445833	0.554167
535	3	C	3	0	1	0	0	1
535	4	C	3	0	0.945833	0	0.0541667	0.945833
535	5	C	3	0	1	0	0	1
535	6	C	3	0	1	0	0	1
535	7	C	3	0	1	0	0	1
535	8	C	3	0	1	0	0	1
535	9	C	3	0	1	0	0	1
535	10	C	3	0	1	0	0	1
536	1	WM	3	0	1	0	0	1
536	2	WM	3	0	1	0	0	1
536	3	WM	3	0.9	0.1	0	0	1
536	4	WM	3	0	0.745833	0.254167	0	1
536	5	WM	3	0	1	0	0	1
536	6	WM	3	0	1	0	0	1
536	7	WM	3	0	1	0	0	1
536	8	WM	3	0	0	1	0	1
536	9	WM	3	0	1	0	0	1
536	10	WM	3	0	1	0	0	1
538	1	WM	3	0	0.808333	0	0.191667	0.808333
538	2	WM	3	0	0.8	0.025	0	1
538	3	WM	3	0	1	0	0	1
538	4	WM	3	0	0.304167	0	0.4375	0.5625
538	5	WM	3	0	0.9	0	0.1	0.9
538	6	WM	3	0	0.5	0	0.5	0.5
538	7	WM	3	0	0.75	0	0.25	0.75
538	8	WM	3	0	0.4625	0.0166667	0.5	0.5
538	9	WM	3	0	1	0	0	1
538	10	WM	3	0	0.9125	0	0.0875	0.9125
547	1	C	3	0	0.508333	0.258333	0.233333	0.766667
547	2	C	3	0	0.8125	0.0541667	0.133333	0.866667
547	3	C	3	0	0.579167	0.195833	0.225	0.775
547	4	C	3	0	0.583333	0.245833	0.170833	0.829167
547	5	C	3	0	0.904167	0.025	0.0708333	0.929167
547	6	C	3	0	0.354167	0.0875	0.558333	0.441667
547	7	C	3	0	1	0	0	1
547	8	C	3	0	0.641667	0.133333	0.225	0.775
547	9	C	3	0	0.795833	0.1	0.104167	0.895833
547	10	C	3	0	0.775	0	0.225	0.775
548	1	C	3	0	1	0	0	1
548	2	C	3	0	0.9625	0	0.0375	0.9625
548	3	C	3	0	0.804167	0	0.195833	0.804167
548	4	C	3	0	0.166667	0	0.833333	0.166667
548	5	C	3	0	0.970833	0	0.0291667	0.970833
548	6	C	3	0	0.516667	0	0.483333	0.516667
548	7	C	3	0	1	0	0	1
548	8	C	3	0	1	0	0	1
548	9	C	3	0	1	0	0	1
548	10	C	3	0	1	0	0	1
585	1	WOM	3	0	0.829167	0	0.170833	0.829167
585	2	WOM	3	0	0.941667	0	0.0583333	0.941667
585	3	WOM	3	0	0.695833	0	0.304167	0.695833
585	4	WOM	3	0	0.0958333	0	0.904167	0.0958333
585	5	WOM	3	0	0.783333	0	0.216667	0.783333
585	6	WOM	3	0	0.1	0.0791667	0.820833	0.179167
585	7	WOM	3	0.0666667	0.933333	0	0	1
585	8	WOM	3	0	0.683333	0	0.25	0.683333
585	9	WOM	3	0	0.775	0.025	0.2	0.8
585	10	WOM	3	0	0.3125	0	0.6875	0.3125
591	1	WM	3	0	0	1	0	1
591	2	WM	3	0	0	1	0	1
591	3	WM	3	0	0	1	0	1
591	4	WM	3	0.0208333	0	0.979167	0	1
591	5	WM	3	0	0	1	0	1
591	6	WM	3	0	0	1	0	1
591	7	WM	3	0	0.0666667	0.933333	0	1
591	8	WM	3	0.391667	0	0.608333	0	1
591	9	WM	3	0	0	1	0	1
591	10	WM	3	0	0	1	0	1
614	1	C	3	0.0458333	0.270833	0.325	0.358333	0.641667
614	2	C	3	0.0583333	0.366667	0.295833	0.279167	0.720833
614	3	C	3	0	0.0208333	0	0.979167	0.0208333
614	4	C	3	0.108333	0.3625	0	0.529167	0.470833
614	5	C	3	0	0.329167	0	0.670833	0.329167
614	6	C	3	0	0.0916667	0.745833	0.1625	0.8375
614	7	C	3	0	0.3875	0.3625	0.25	0.75
614	8	C	3	0	0	1	0	1
614	9	C	3	0	0.120833	0.433333	0.445833	0.554167
614	10	C	3	0	0.05	0	0.95	0.05
619	1	C	3	0	0.395833	0	0.604167	0.395833
619	2	C	3	0	0.579167	0.00416667	0.316667	0.683333
619	3	C	3	0	0	0.175	0.825	0.175
619	4	C	3	0	0.270833	0	0.641667	0.358333
619	5	C	3	0	0.525	0	0.395833	0.604167
619	6	C	3	0	0	0.025	0.975	0.025
619	7	C	3	0	0	0.0583333	0.875	0.125
619	8	C	3	0	0.554167	0.404167	0.0416667	0.958333
619	9	C	3	0	0.691667	0.0208333	0.2875	0.7125
619	10	C	3	0	0.183333	0	0.795833	0.204167
621	1	WOM	3	0	0.954167	0.0458333	0	1
621	2	WOM	3	0	0.8	0.0333333	0.166667	0.833333
621	3	WOM	3	0	0.483333	0.0916667	0.425	0.575
621	4	WOM	3	0	0.125	0.0333333	0.841667	0.158333
621	5	WOM	3	0	0.729167	0	0.270833	0.729167
621	6	WOM	3	0	0.370833	0.120833	0.508333	0.491667
621	7	WOM	3	0	0.866667	0.133333	0	1
621	8	WOM	3	0	0.508333	0.491667	0	1
621	9	WOM	3	0	0.416667	0.5	0.0833333	0.916667
621	10	WOM	3	0	1	0	0	1
632	1	C	3	0	0.916667	0	0.0833333	0.916667
632	2	C	3	0.0416667	0.929167	0	0.0291667	0.970833
632	3	C	3	0	0.604167	0.325	0.0708333	0.929167
632	4	C	3	0.2125	0.416667	0.0208333	0.35	0.65
632	5	C	3	0	0.733333	0.0166667	0.25	0.75
632	6	C	3	0	0.3875	0	0.6125	0.3875
632	7	C	3	0	0.995833	0	0	1
632	8	C	3	0.116667	0.633333	0	0.25	0.75
632	9	C	3	0	0.866667	0.133333	0	1
632	10	C	3	0	0.4125	0	0.5875	0.4125
634	1	WM	3	0	0.3	0.633333	0.0666667	0.933333
634	2	WM	3	0	0.195833	0.604167	0.2	0.8
634	3	WM	3	0	0.0333333	0.408333	0.55	0.45
634	4	WM	3	0	0.0291667	0.125	0.845833	0.154167
634	5	WM	3	0	0.15	0.620833	0.229167	0.770833
634	6	WM	3	0	0.0333333	0.766667	0.2	0.8
634	7	WM	3	0	0.2	0.8	0	1
634	8	WM	3	0	0.354167	0.354167	0.175	0.708333
634	9	WM	3	0	0.1	0.866667	0.0333333	0.966667
634	10	WM	3	0	0.0208333	0	0.979167	0.0208333
661	1	WM	3	0	0.425	0.229167	0.345833	0.654167
661	2	WM	3	0	0.2	0.8	0	1
661	3	WM	3	0	0	0.304167	0.695833	0.304167
661	4	WM	3	0	0.05	0.0583333	0.891667	0.108333
661	5	WM	3	0	0.4	0	0.6	0.4
661	6	WM	3	0	0	0.516667	0.483333	0.516667
661	7	WM	3	0	0.666667	0.333333	0	1
661	8	WM	3	0	0.429167	0.570833	0	1
661	9	WM	3	0	0.366667	0.633333	0	1
661	10	WM	3	0	0	0.616667	0.383333	0.616667
662	1	WM	3	0	0.279167	0.116667	0.604167	0.395833
662	2	WM	3	0	0.695833	0.0791667	0.225	0.775
662	3	WM	3	0	0.833333	0.166667	0	1
662	4	WM	3	0	0.6625	0.1125	0.225	0.775
662	5	WM	3	0	0.741667	0.0125	0.245833	0.754167
662	6	WM	3	0	0.616667	0.191667	0.191667	0.808333
662	7	WM	3	0	0.758333	0.120833	0.120833	0.879167
662	8	WM	3	0	0.129167	0.529167	0.341667	0.658333
662	9	WM	3	0	0.7875	0.2125	0	1
662	10	WM	3	0	1	0	0	1
674	1	WOM	3	0.00833333	0.991667	0	0	1
674	2	WOM	3	0.120833	0.879167	0	0	1
674	3	WOM	3	0.0791667	0.7875	0	0.0458333	0.954167
674	4	WOM	3	0.220833	0.779167	0	0	1
674	5	WOM	3	0.0166667	0.858333	0	0.125	0.875
674	6	WOM	3	0.208333	0.579167	0	0.2125	0.7875
674	7	WOM	3	0.270833	0.608333	0	0	1
674	8	WOM	3	0.408333	0.591667	0	0	1
674	9	WOM	3	0.129167	0.870833	0	0	1
674	10	WOM	3	0.00416667	0.933333	0	0.0541667	0.945833
676	1	WM	3	0	0.904167	0.0125	0	0.916667
676	2	WM	3	0	0.854167	0	0	0.854167
676	3	WM	3	0	0.883333	0	0	0.883333
676	4	WM	3	0	0.325	0	0.525	0.325
676	5	WM	3	0	0.9	0	0.0166667	0.9
676	6	WM	3	0	0.304167	0	0.629167	0.304167
676	7	WM	3	0	1	0	0	1
676	8	WM	3	0	0.816667	0.00833333	0	1
676	9	WM	3	0	0.870833	0	0	0.870833
676	10	WM	3	0	0.841667	0	0	0.841667
100	1	WM	3	0	0.366667	0.316667	0.316667	0.683333
100	2	WM	3	0	0.529167	0.404167	0.0666667	0.933333
100	3	WM	3	0	0	0.658333	0.341667	0.658333
100	4	WM	3	0	0	0.329167	0.670833	0.329167
100	5	WM	3	0	0.645833	0.3375	0.0166667	0.983333
100	6	WM	3	0	0.0375	0.616667	0.345833	0.654167
100	7	WM	3	0	0.308333	0.691667	0	1
100	8	WM	3	0	0.425	0.404167	0.170833	0.829167
100	9	WM	3	0	0.245833	0.641667	0.1125	0.8875
100	10	WM	3	0	0	0.433333	0.566667	0.433333
200	1	WOM	3	0	1	0	0	1
200	2	WOM	3	0	1	0	0	1
200	3	WOM	3	0	0.754167	0	0.245833	0.754167
200	4	WOM	3	0	0.658333	0	0.341667	0.658333
200	5	WOM	3	0	0.895833	0	0.104167	0.895833
200	6	WOM	3	0	0.366667	0	0.633333	0.366667
200	7	WOM	3	0	1	0	0	1
200	8	WOM	3	0	1	0	0	1
200	9	WOM	3	0	1	0	0	1
200	10	WOM	3	0	0.754167	0	0.245833	0.754167

## Sheet: Data for mixed analysis (2)
Data of Aggressive were analysed using only two groups, WOM and WM
Animal	Panellist	Group	time interval (s): 1= 0-30; 2=30.5-60; 3=60.5-90	Aggressive
68	1	WOM	1	0
68	2	WOM	1	0
68	3	WOM	1	0
68	4	WOM	1	0
68	5	WOM	1	0
68	6	WOM	1	0
68	7	WOM	1	0
68	8	WOM	1	0
68	9	WOM	1	0
68	10	WOM	1	0
69	1	WOM	1	0.545082
69	2	WOM	1	0.381148
69	3	WOM	1	0.479508
69	4	WOM	1	0.47541
69	5	WOM	1	0.155738
69	6	WOM	1	0.508197
69	7	WOM	1	0.745902
69	8	WOM	1	0.389344
69	9	WOM	1	0.606557
69	10	WOM	1	0.29918
506	1	WOM	1	0.668033
506	2	WOM	1	0.463115
506	3	WOM	1	0.795082
506	4	WOM	1	0.811475
506	5	WOM	1	0.471311
506	6	WOM	1	0.75
506	7	WOM	1	0.75
506	8	WOM	1	0.622951
506	9	WOM	1	0.680328
506	10	WOM	1	0.594262
517	1	WOM	1	0
517	2	WOM	1	0
517	3	WOM	1	0
517	4	WOM	1	0
517	5	WOM	1	0.0122951
517	6	WOM	1	0
517	7	WOM	1	0.0655738
517	8	WOM	1	0
517	9	WOM	1	0.139344
517	10	WOM	1	0.0286885
520	1	WM	1	0.594262
520	2	WM	1	0.479508
520	3	WM	1	0.364754
520	4	WM	1	0.561475
520	5	WM	1	0.516393
520	6	WM	1	0.344262
520	7	WM	1	0.151639
520	8	WM	1	0.344262
520	9	WM	1	0.590164
520	10	WM	1	0.221311
534	1	WOM	1	0.413934
534	2	WOM	1	0.409836
534	3	WOM	1	0.377049
534	4	WOM	1	0.692623
534	5	WOM	1	0.581967
534	6	WOM	1	0.290984
534	7	WOM	1	0
534	8	WOM	1	0.22541
534	9	WOM	1	0.635246
534	10	WOM	1	0.42623
536	1	WM	1	0
536	2	WM	1	0
536	3	WM	1	0
536	4	WM	1	0
536	5	WM	1	0
536	6	WM	1	0
536	7	WM	1	0
536	8	WM	1	0
536	9	WM	1	0
536	10	WM	1	0
538	1	WM	1	0
538	2	WM	1	0
538	3	WM	1	0
538	4	WM	1	0
538	5	WM	1	0
538	6	WM	1	0
538	7	WM	1	0
538	8	WM	1	0
538	9	WM	1	0
538	10	WM	1	0
585	1	WOM	1	0.885246
585	2	WOM	1	0.770492
585	3	WOM	1	0.635246
585	4	WOM	1	0.868852
585	5	WOM	1	0.803279
585	6	WOM	1	0.709016
585	7	WOM	1	0.696721
585	8	WOM	1	0.553279
585	9	WOM	1	0.868852
585	10	WOM	1	0.844262
591	1	WM	1	0
591	2	WM	1	0
591	3	WM	1	0
591	4	WM	1	0
591	5	WM	1	0
591	6	WM	1	0
591	7	WM	1	0
591	8	WM	1	0
591	9	WM	1	0
591	10	WM	1	0
621	1	WOM	1	0.82377
621	2	WOM	1	0.82377
621	3	WOM	1	0.413934
621	4	WOM	1	0.754098
621	5	WOM	1	0.754098
621	6	WOM	1	0.840164
621	7	WOM	1	0.754098
621	8	WOM	1	0.692623
621	9	WOM	1	0.872951
621	10	WOM	1	0.827869
634	1	WM	1	0.286885
634	2	WM	1	0.311475
634	3	WM	1	0.0901639
634	4	WM	1	0.131148
634	5	WM	1	0
634	6	WM	1	0.266393
634	7	WM	1	0
634	8	WM	1	0.114754
634	9	WM	1	0.422131
634	10	WM	1	0.22541
661	1	WM	1	0
661	2	WM	1	0
661	3	WM	1	0
661	4	WM	1	0
661	5	WM	1	0
661	6	WM	1	0
661	7	WM	1	0
661	8	WM	1	0
661	9	WM	1	0
661	10	WM	1	0
662	1	WM	1	0
662	2	WM	1	0
662	3	WM	1	0
662	4	WM	1	0
662	5	WM	1	0
662	6	WM	1	0
662	7	WM	1	0
662	8	WM	1	0
662	9	WM	1	0
662	10	WM	1	0
674	1	WOM	1	0.377049
674	2	WOM	1	0.377049
674	3	WOM	1	0
674	4	WOM	1	0
674	5	WOM	1	0.405738
674	6	WOM	1	0.0901639
674	7	WOM	1	0.360656
674	8	WOM	1	0.17623
674	9	WOM	1	0.786885
674	10	WOM	1	0.446721
676	1	WM	1	0
676	2	WM	1	0
676	3	WM	1	0
676	4	WM	1	0
676	5	WM	1	0
676	6	WM	1	0
676	7	WM	1	0
676	8	WM	1	0
676	9	WM	1	0
676	10	WM	1	0
100	1	WM	1	0.278689
100	2	WM	1	0.290984
100	3	WM	1	0.45082
100	4	WM	1	0.110656
100	5	WM	1	0.282787
100	6	WM	1	0.319672
100	7	WM	1	0.131148
100	8	WM	1	0.340164
100	9	WM	1	0.491803
100	10	WM	1	0.127049
200	1	WOM	1	0.803279
200	2	WOM	1	0.532787
200	3	WOM	1	0.504098
200	4	WOM	1	0.528689
200	5	WOM	1	0.471311
200	6	WOM	1	0.668033
200	7	WOM	1	0.741803
200	8	WOM	1	0.508197
200	9	WOM	1	0.786885
200	10	WOM	1	0.655738
68	1	WOM	2	0
68	2	WOM	2	0
68	3	WOM	2	0
68	4	WOM	2	0
68	5	WOM	2	0
68	6	WOM	2	0
68	7	WOM	2	0
68	8	WOM	2	0
68	9	WOM	2	0
68	10	WOM	2	0
69	1	WOM	2	0.0291667
69	2	WOM	2	0
69	3	WOM	2	0.0458333
69	4	WOM	2	0
69	5	WOM	2	0
69	6	WOM	2	0.075
69	7	WOM	2	0.225
69	8	WOM	2	0.3125
69	9	WOM	2	0
69	10	WOM	2	0
506	1	WOM	2	0.025
506	2	WOM	2	0
506	3	WOM	2	0.0125
506	4	WOM	2	0.0458333
506	5	WOM	2	0
506	6	WOM	2	0.2
506	7	WOM	2	0.0416667
506	8	WOM	2	0.620833
506	9	WOM	2	0.170833
506	10	WOM	2	0.00833333
517	1	WOM	2	0
517	2	WOM	2	0
517	3	WOM	2	0
517	4	WOM	2	0
517	5	WOM	2	0
517	6	WOM	2	0
517	7	WOM	2	0.129167
517	8	WOM	2	0
517	9	WOM	2	0.0791667
517	10	WOM	2	0.05
520	1	WM	2	0.0625
520	2	WM	2	0.00833333
520	3	WM	2	0.0541667
520	4	WM	2	0
520	5	WM	2	0
520	6	WM	2	0.0791667
520	7	WM	2	0.0875
520	8	WM	2	0.3125
520	9	WM	2	0.291667
520	10	WM	2	0
534	1	WOM	2	0.0375
534	2	WOM	2	0.125
534	3	WOM	2	0.025
534	4	WOM	2	0.0958333
534	5	WOM	2	0.0166667
534	6	WOM	2	0.120833
534	7	WOM	2	0
534	8	WOM	2	0.4875
534	9	WOM	2	0.125
534	10	WOM	2	0.0166667
536	1	WM	2	0
536	2	WM	2	0
536	3	WM	2	0
536	4	WM	2	0
536	5	WM	2	0
536	6	WM	2	0
536	7	WM	2	0
536	8	WM	2	0
536	9	WM	2	0
536	10	WM	2	0
538	1	WM	2	0
538	2	WM	2	0
538	3	WM	2	0
538	4	WM	2	0
538	5	WM	2	0
538	6	WM	2	0
538	7	WM	2	0
538	8	WM	2	0
538	9	WM	2	0
538	10	WM	2	0
585	1	WOM	2	0.204167
585	2	WOM	2	0.516667
585	3	WOM	2	0.108333
585	4	WOM	2	0.229167
585	5	WOM	2	0.0875
585	6	WOM	2	0.3625
585	7	WOM	2	0.316667
585	8	WOM	2	0.733333
585	9	WOM	2	0.366667
585	10	WOM	2	0.0958333
591	1	WM	2	0
591	2	WM	2	0
591	3	WM	2	0
591	4	WM	2	0
591	5	WM	2	0
591	6	WM	2	0
591	7	WM	2	0
591	8	WM	2	0
591	9	WM	2	0
591	10	WM	2	0
621	1	WOM	2	0.0416667
621	2	WOM	2	0.170833
621	3	WOM	2	0.00833333
621	4	WOM	2	0.0625
621	5	WOM	2	0.025
621	6	WOM	2	0.2125
621	7	WOM	2	0.179167
621	8	WOM	2	0.520833
621	9	WOM	2	0.208333
621	10	WOM	2	0.00416667
634	1	WM	2	0
634	2	WM	2	0.0416667
634	3	WM	2	0
634	4	WM	2	0.0666667
634	5	WM	2	0
634	6	WM	2	0
634	7	WM	2	0
634	8	WM	2	0.25
634	9	WM	2	0.0708333
634	10	WM	2	0.0208333
661	1	WM	2	0
661	2	WM	2	0
661	3	WM	2	0
661	4	WM	2	0
661	5	WM	2	0
661	6	WM	2	0
661	7	WM	2	0
661	8	WM	2	0
661	9	WM	2	0
661	10	WM	2	0
662	1	WM	2	0
662	2	WM	2	0
662	3	WM	2	0
662	4	WM	2	0
662	5	WM	2	0
662	6	WM	2	0
662	7	WM	2	0
662	8	WM	2	0
662	9	WM	2	0
662	10	WM	2	0
674	1	WOM	2	0.0541667
674	2	WOM	2	0
674	3	WOM	2	0
674	4	WOM	2	0
674	5	WOM	2	0
674	6	WOM	2	0
674	7	WOM	2	0.104167
674	7	WOM	2	0.0875
674	9	WOM	2	0.233333
674	10	WOM	2	0.0166667
676	1	WM	2	0
676	2	WM	2	0
676	3	WM	2	0
676	4	WM	2	0
676	5	WM	2	0
676	6	WM	2	0
676	7	WM	2	0
676	8	WM	2	0
676	9	WM	2	0
676	10	WM	2	0
100	1	WM	2	0.225
100	2	WM	2	0.283333
100	3	WM	2	0.195833
100	4	WM	2	0.1375
100	5	WM	2	0.208333
100	6	WM	2	0.05
100	7	WM	2	0.1
100	8	WM	2	0.391667
100	9	WM	2	0.270833
100	10	WM	2	0.0916667
200	1	WOM	2	0.05
200	2	WOM	2	0.00833333
200	3	WOM	2	0.0208333
200	4	WOM	2	0.0458333
200	5	WOM	2	0
200	6	WOM	2	0.266667
200	7	WOM	2	0.166667
200	8	WOM	2	0.266667
200	9	WOM	2	0.141667
200	10	WOM	2	0
68	1	WOM	3	0
68	2	WOM	3	0
68	3	WOM	3	0
68	4	WOM	3	0
68	5	WOM	3	0
68	6	WOM	3	0
68	7	WOM	3	0
68	8	WOM	3	0
68	9	WOM	3	0
68	10	WOM	3	0
69	1	WOM	3	0
69	2	WOM	3	0
69	3	WOM	3	0
69	4	WOM	3	0
69	5	WOM	3	0
69	6	WOM	3	0
69	7	WOM	3	0
69	8	WOM	3	0.0541667
69	9	WOM	3	0
69	10	WOM	3	0
506	1	WOM	3	0
506	2	WOM	3	0
506	3	WOM	3	0
506	4	WOM	3	0
506	5	WOM	3	0
506	6	WOM	3	0
506	7	WOM	3	0
506	8	WOM	3	0.0416667
506	9	WOM	3	0
506	10	WOM	3	0
517	1	WOM	3	0
517	2	WOM	3	0
517	3	WOM	3	0
517	4	WOM	3	0
517	5	WOM	3	0
517	6	WOM	3	0
517	7	WOM	3	0
517	8	WOM	3	0
517	9	WOM	3	0
517	10	WOM	3	0
520	1	WM	3	0
520	2	WM	3	0
520	3	WM	3	0
520	4	WM	3	0
520	5	WM	3	0
520	6	WM	3	0
520	7	WM	3	0
520	8	WM	3	0
520	9	WM	3	0
520	10	WM	3	0
534	1	WOM	3	0
534	2	WOM	3	0
534	3	WOM	3	0
534	4	WOM	3	0
534	5	WOM	3	0
534	6	WOM	3	0
534	7	WOM	3	0
534	8	WOM	3	0
534	9	WOM	3	0
534	10	WOM	3	0
536	1	WM	3	0
536	2	WM	3	0
536	3	WM	3	0
536	4	WM	3	0
536	5	WM	3	0
536	6	WM	3	0
536	7	WM	3	0
536	8	WM	3	0
536	9	WM	3	0
536	10	WM	3	0
538	1	WM	3	0
538	2	WM	3	0
538	3	WM	3	0
538	4	WM	3	0
538	5	WM	3	0
538	6	WM	3	0
538	7	WM	3	0
538	8	WM	3	0
538	9	WM	3	0
538	10	WM	3	0
585	1	WOM	3	0
585	2	WOM	3	0
585	3	WOM	3	0
585	4	WOM	3	0
585	5	WOM	3	0
585	6	WOM	3	0
585	7	WOM	3	0
585	8	WOM	3	0.0666667
585	9	WOM	3	0
585	10	WOM	3	0
591	1	WM	3	0
591	2	WM	3	0
591	3	WM	3	0
591	4	WM	3	0
591	5	WM	3	0
591	6	WM	3	0
591	7	WM	3	0
591	8	WM	3	0
591	9	WM	3	0
591	10	WM	3	0
621	1	WOM	3	0
621	2	WOM	3	0
621	3	WOM	3	0
621	4	WOM	3	0
621	5	WOM	3	0
621	6	WOM	3	0
621	7	WOM	3	0
621	8	WOM	3	0
621	9	WOM	3	0
621	10	WOM	3	0
634	1	WM	3	0
634	2	WM	3	0
634	3	WM	3	0
634	4	WM	3	0
634	5	WM	3	0
634	6	WM	3	0
634	7	WM	3	0
634	8	WM	3	0.116667
634	9	WM	3	0
634	10	WM	3	0
661	1	WM	3	0
661	2	WM	3	0
661	3	WM	3	0
661	4	WM	3	0
661	5	WM	3	0
661	6	WM	3	0
661	7	WM	3	0
661	8	WM	3	0
661	9	WM	3	0
661	10	WM	3	0
662	1	WM	3	0
662	2	WM	3	0
662	3	WM	3	0
662	4	WM	3	0
662	5	WM	3	0
662	6	WM	3	0
662	7	WM	3	0
662	8	WM	3	0
662	9	WM	3	0
662	10	WM	3	0
674	1	WOM	3	0
674	2	WOM	3	0
674	3	WOM	3	0
674	4	WOM	3	0
674	5	WOM	3	0
674	6	WOM	3	0
674	7	WOM	3	0
674	8	WOM	3	0
674	9	WOM	3	0
674	10	WOM	3	0
676	1	WM	3	0.0833333
676	2	WM	3	0.145833
676	3	WM	3	0.116667
676	4	WM	3	0.15
676	5	WM	3	0.0833333
676	6	WM	3	0.0666667
676	7	WM	3	0
676	8	WM	3	0
676	9	WM	3	0.129167
676	10	WM	3	0.158333
100	1	WM	3	0
100	2	WM	3	0
100	3	WM	3	0
100	4	WM	3	0
100	5	WM	3	0
100	6	WM	3	0
100	7	WM	3	0
100	8	WM	3	0
100	9	WM	3	0
100	10	WM	3	0
200	1	WOM	3	0
200	2	WOM	3	0
200	3	WOM	3	0
200	4	WOM	3	0
200	5	WOM	3	0
200	6	WOM	3	0
200	7	WOM	3	0
200	8	WOM	3	0
200	9	WOM	3	0
200	10	WOM	3	0
